# Supplementary material for: Transcriptomal dissection of soybean circadian rhythmicity in two geographically, phenotypically and genetically distinct cultivars
Source: BMC Genomics. 2021 Jul 10;22:529. doi: 10.1186/s12864-021-07869-8 (PMC8272290; doi:10.1186/s12864-021-07869-8)
Supplement: Supplementary file 2 — Additional file 2. [file 12864_2021_7869_MOESM2_ESM.xlsx]

## Sheet: Sheet1
Table S2. Gene clustering in two soybean cultivars Huaxia 3 and Zhonghuang 24
Gene name	Huaxia 3	Zhonghuang 24
Glyma.01G000100	C3	C5
Glyma.01G000200	C6	C6
Glyma.01G000300	C6	C3
Glyma.01G000400	C5	C5
Glyma.01G000500	C2	C5
Glyma.01G000600	C5	C6
Glyma.01G000800	C3	C5
Glyma.01G001000	C5	C6
Glyma.01G001100	C1	C1
Glyma.01G001200	C3	C6
Glyma.01G001300	C6	C4
Glyma.01G001600	C3	C3
Glyma.01G001700	C3	C6
Glyma.01G001800	C3	C4
Glyma.01G002000	C3	C3
Glyma.01G002100	C2	C2
Glyma.01G002200	C6	C6
Glyma.01G002300	C5	C4
Glyma.01G002400	C1	C1
Glyma.01G002600	C5	C6
Glyma.01G002700	C5	C5
Glyma.01G002800	C2	C5
Glyma.01G002900	C1	C1
Glyma.01G003000	C1	C1
Glyma.01G003100	C5	C5
Glyma.01G003200	C3	C5
Glyma.01G003300	C1	C5
Glyma.01G003600	C3	C3
Glyma.01G003700	C5	C6
Glyma.01G003800	C3	C3
Glyma.01G003900	C4	C6
Glyma.01G004000	C5	C6
Glyma.01G004100	C5	C6
Glyma.01G004200	C3	C6
Glyma.01G004300	C5	C3
Glyma.01G004400	C5	C5
Glyma.01G004500	C5	C6
Glyma.01G004600	C4	C1
Glyma.01G004700	C5	C6
Glyma.01G004800	C6	C5
Glyma.01G004900	C3	C6
Glyma.01G005000	C3	C4
Glyma.01G005100	C1	C1
Glyma.01G005200	C5	C5
Glyma.01G005300	C4	C5
Glyma.01G005400	C6	C1
Glyma.01G005500	C6	C6
Glyma.01G005600	C1	C2
Glyma.01G005700	C6	C4
Glyma.01G005800	C2	C2
Glyma.01G006000	C6	C4
Glyma.01G006100	C6	C1
Glyma.01G006200	C4	C4
Glyma.01G006300	C3	C4
Glyma.01G006400	C3	C6
Glyma.01G006500	C6	C6
Glyma.01G006600	C3	C6
Glyma.01G006700	C4	C4
Glyma.01G006800	C1	C1
Glyma.01G006900	C5	C6
Glyma.01G007000	C3	C2
Glyma.01G007100	C3	C2
Glyma.01G007200	C1	C1
Glyma.01G007300	C6	C6
Glyma.01G007400	C6	C6
Glyma.01G007500	C6	C6
Glyma.01G007700	C3	C6
Glyma.01G007800	C3	C6
Glyma.01G007900	C3	C2
Glyma.01G008000	C5	C5
Glyma.01G008100	C6	C6
Glyma.01G008200	C5	C4
Glyma.01G008400	C4	C4
Glyma.01G008500	C3	C6
Glyma.01G008600	C3	C6
Glyma.01G008700	C6	C6
Glyma.01G008800	C5	C5
Glyma.01G008900	C6	C6
Glyma.01G009000	C4	C4
Glyma.01G009100	C6	C6
Glyma.01G009200	C4	C4
Glyma.01G009300	C3	C6
Glyma.01G009400	C3	C6
Glyma.01G009500	C5	C5
Glyma.01G009600	C6	C2
Glyma.01G009700	C2	C2
Glyma.01G009800	C5	C6
Glyma.01G009900	C5	C4
Glyma.01G010000	C5	C5
Glyma.01G010100	C6	C1
Glyma.01G010200	C2	C1
Glyma.01G010300	C6	C5
Glyma.01G010400	C3	C3
Glyma.01G010500	C1	C4
Glyma.01G010600	C5	C5
Glyma.01G010700	C4	C4
Glyma.01G010800	C3	C6
Glyma.01G010900	C4	C4
Glyma.01G011000	C6	C5
Glyma.01G011100	C5	C3
Glyma.01G011200	C3	C4
Glyma.01G011500	C2	C1
Glyma.01G011600	C6	C6
Glyma.01G011800	C1	C2
Glyma.01G011900	C2	C2
Glyma.01G012000	C2	C2
Glyma.01G012100	C2	C2
Glyma.01G012200	C3	C2
Glyma.01G012300	C5	C5
Glyma.01G012400	C4	C5
Glyma.01G012500	C3	C6
Glyma.01G012600	C3	C2
Glyma.01G012700	C3	C1
Glyma.01G012800	C4	C4
Glyma.01G013000	C2	C2
Glyma.01G013500	C3	C6
Glyma.01G013600	C3	C6
Glyma.01G013700	C2	C6
Glyma.01G013800	C3	C6
Glyma.01G013900	C6	C6
Glyma.01G014000	C6	C6
Glyma.01G014100	C1	C2
Glyma.01G014200	C5	C6
Glyma.01G014400	C5	C5
Glyma.01G014500	C6	C6
Glyma.01G014600	C5	C6
Glyma.01G014700	C1	C1
Glyma.01G014800	C4	C4
Glyma.01G014900	C6	C5
Glyma.01G015000	C3	C6
Glyma.01G015100	C2	C1
Glyma.01G015200	C3	C6
Glyma.01G015300	C5	C5
Glyma.01G015400	C4	C1
Glyma.01G015500	C6	C4
Glyma.01G015600	C5	C1
Glyma.01G015700	C3	C6
Glyma.01G015800	C4	C6
Glyma.01G015900	C5	C6
Glyma.01G016000	C5	C4
Glyma.01G016100	C3	C6
Glyma.01G016400	C6	C5
Glyma.01G016500	C6	C4
Glyma.01G016600	C5	C6
Glyma.01G016700	C4	C6
Glyma.01G016800	C4	C4
Glyma.01G016900	C3	C6
Glyma.01G017000	C5	C6
Glyma.01G017100	C4	C4
Glyma.01G017300	C5	C3
Glyma.01G017400	C5	C5
Glyma.01G017700	C4	C6
Glyma.01G017800	C4	C4
Glyma.01G017900	C5	C6
Glyma.01G018000	C5	C5
Glyma.01G018100	C2	C2
Glyma.01G018200	C3	C2
Glyma.01G018300	C3	C3
Glyma.01G018400	C4	C4
Glyma.01G018500	C3	C2
Glyma.01G018600	C6	C6
Glyma.01G018700	C6	C6
Glyma.01G018800	C4	C4
Glyma.01G019000	C5	C5
Glyma.01G019100	C6	C4
Glyma.01G019200	C3	C6
Glyma.01G019300	C4	C1
Glyma.01G019400	C4	C4
Glyma.01G019500	C2	C2
Glyma.01G019600	C4	C6
Glyma.01G019700	C1	C1
Glyma.01G019800	C3	C6
Glyma.01G019900	C5	C5
Glyma.01G020100	C3	C6
Glyma.01G020400	C4	C5
Glyma.01G020500	C2	C2
Glyma.01G020800	C2	C2
Glyma.01G020900	C4	C1
Glyma.01G021000	C2	C3
Glyma.01G021100	C4	C4
Glyma.01G021200	C6	C1
Glyma.01G021300	C6	C5
Glyma.01G021400	C3	C6
Glyma.01G021500	C2	C3
Glyma.01G021600	C4	C4
Glyma.01G021700	C3	C3
Glyma.01G021900	C6	C6
Glyma.01G022100	C4	C4
Glyma.01G022200	C4	C2
Glyma.01G022300	C2	C4
Glyma.01G022400	C2	C6
Glyma.01G022500	C4	C6
Glyma.01G022600	C3	C6
Glyma.01G022700	C3	C6
Glyma.01G022800	C3	C6
Glyma.01G022900	C2	C2
Glyma.01G023000	C4	C5
Glyma.01G023200	C1	C1
Glyma.01G023300	C5	C5
Glyma.01G023500	C6	C6
Glyma.01G023600	C6	C4
Glyma.01G023700	C3	C5
Glyma.01G023800	C5	C6
Glyma.01G023900	C3	C6
Glyma.01G024000	C3	C6
Glyma.01G024100	C1	C4
Glyma.01G024200	C1	C1
Glyma.01G024300	C5	C5
Glyma.01G024400	C3	C1
Glyma.01G024500	C5	C5
Glyma.01G024600	C5	C5
Glyma.01G024700	C5	C3
Glyma.01G024800	C2	C2
Glyma.01G024900	C2	C1
Glyma.01G025000	C4	C1
Glyma.01G025100	C3	C2
Glyma.01G025200	C4	C4
Glyma.01G025300	C4	C4
Glyma.01G025400	C2	C1
Glyma.01G025500	C5	C3
Glyma.01G025600	C3	C6
Glyma.01G025900	C1	C2
Glyma.01G026000	C1	C1
Glyma.01G026100	C3	C3
Glyma.01G026200	C3	C6
Glyma.01G026400	C5	C6
Glyma.01G026500	C4	C6
Glyma.01G026600	C4	C2
Glyma.01G026700	C2	C2
Glyma.01G026800	C5	C6
Glyma.01G026900	C6	C4
Glyma.01G027100	C2	C4
Glyma.01G027200	C5	C6
Glyma.01G027300	C6	C6
Glyma.01G027500	C1	C1
Glyma.01G027600	C1	C1
Glyma.01G027700	C5	C3
Glyma.01G027800	C5	C1
Glyma.01G027900	C2	C6
Glyma.01G028100	C6	C4
Glyma.01G028200	C1	C1
Glyma.01G028300	C2	C1
Glyma.01G028500	C4	C3
Glyma.01G028600	C1	C1
Glyma.01G028700	C6	C6
Glyma.01G028800	C2	C2
Glyma.01G028900	C6	C6
Glyma.01G029000	C5	C6
Glyma.01G029100	C1	C4
Glyma.01G029200	C5	C3
Glyma.01G029300	C3	C3
Glyma.01G029400	C5	C5
Glyma.01G029500	C1	C4
Glyma.01G029600	C5	C6
Glyma.01G029700	C1	C1
Glyma.01G029800	C5	C6
Glyma.01G029900	C1	C6
Glyma.01G030000	C4	C1
Glyma.01G030300	C1	C1
Glyma.01G030400	C6	C4
Glyma.01G030500	C1	C1
Glyma.01G030600	C5	C5
Glyma.01G030700	C3	C6
Glyma.01G030800	C5	C5
Glyma.01G030900	C1	C1
Glyma.01G031200	C4	C5
Glyma.01G031300	C6	C1
Glyma.01G031400	C3	C6
Glyma.01G031500	C6	C6
Glyma.01G031700	C5	C3
Glyma.01G031800	C2	C2
Glyma.01G031900	C6	C4
Glyma.01G032000	C3	C1
Glyma.01G032100	C3	C6
Glyma.01G032200	C3	C3
Glyma.01G032300	C5	C6
Glyma.01G032400	C1	C6
Glyma.01G032500	C3	C6
Glyma.01G032600	C4	C4
Glyma.01G033200	C2	C4
Glyma.01G033500	C6	C1
Glyma.01G033700	C4	C1
Glyma.01G034000	C2	C1
Glyma.01G034100	C5	C5
Glyma.01G034200	C5	C2
Glyma.01G034300	C4	C1
Glyma.01G034400	C3	C2
Glyma.01G034600	C4	C6
Glyma.01G034900	C1	C1
Glyma.01G035000	C5	C6
Glyma.01G035100	C1	C1
Glyma.01G035300	C4	C2
Glyma.01G035400	C1	C1
Glyma.01G035500	C1	C1
Glyma.01G035600	C2	C1
Glyma.01G035700	C5	C5
Glyma.01G035800	C6	C4
Glyma.01G035900	C6	C1
Glyma.01G036000	C1	C1
Glyma.01G036100	C3	C6
Glyma.01G036200	C5	C6
Glyma.01G036300	C5	C4
Glyma.01G036500	C6	C2
Glyma.01G036600	C5	C6
Glyma.01G036700	C5	C5
Glyma.01G036800	C1	C1
Glyma.01G036900	C1	C1
Glyma.01G037200	C5	C6
Glyma.01G037300	C5	C6
Glyma.01G037400	C6	C4
Glyma.01G037500	C4	C2
Glyma.01G037600	C3	C6
Glyma.01G037700	C3	C3
Glyma.01G037800	C1	C2
Glyma.01G037900	C5	C3
Glyma.01G038000	C5	C5
Glyma.01G038100	C5	C5
Glyma.01G038400	C2	C2
Glyma.01G038500	C1	C4
Glyma.01G038600	C1	C1
Glyma.01G038700	C3	C3
Glyma.01G038800	C6	C6
Glyma.01G038900	C2	C2
Glyma.01G039000	C6	C2
Glyma.01G039100	C4	C5
Glyma.01G039200	C6	C4
Glyma.01G039400	C6	C6
Glyma.01G039500	C3	C6
Glyma.01G039600	C6	C3
Glyma.01G039700	C5	C1
Glyma.01G039800	C4	C6
Glyma.01G039900	C1	C1
Glyma.01G040100	C4	C6
Glyma.01G040300	C3	C3
Glyma.01G040400	C2	C4
Glyma.01G040500	C5	C1
Glyma.01G040600	C1	C1
Glyma.01G040700	C5	C5
Glyma.01G040900	C6	C6
Glyma.01G041100	C1	C2
Glyma.01G041200	C2	C6
Glyma.01G041300	C3	C6
Glyma.01G041400	C5	C5
Glyma.01G041500	C6	C4
Glyma.01G041600	C4	C6
Glyma.01G041700	C3	C6
Glyma.01G042100	C2	C2
Glyma.01G042200	C2	C6
Glyma.01G042300	C2	C2
Glyma.01G042400	C3	C3
Glyma.01G042800	C5	C5
Glyma.01G042900	C5	C6
Glyma.01G043000	C1	C1
Glyma.01G043100	C4	C3
Glyma.01G043400	C5	C6
Glyma.01G043600	C3	C5
Glyma.01G043700	C2	C2
Glyma.01G043800	C2	C2
Glyma.01G043900	C2	C6
Glyma.01G044000	C4	C3
Glyma.01G044100	C3	C3
Glyma.01G044200	C5	C3
Glyma.01G044300	C3	C6
Glyma.01G044500	C1	C1
Glyma.01G044600	C6	C1
Glyma.01G044700	C5	C2
Glyma.01G044800	C2	C3
Glyma.01G044900	C3	C6
Glyma.01G045100	C3	C6
Glyma.01G045200	C4	C6
Glyma.01G045300	C3	C6
Glyma.01G045400	C6	C1
Glyma.01G045500	C4	C6
Glyma.01G045600	C6	C1
Glyma.01G045700	C5	C5
Glyma.01G045800	C5	C6
Glyma.01G045900	C1	C1
Glyma.01G046000	C1	C1
Glyma.01G046300	C5	C1
Glyma.01G046400	C5	C5
Glyma.01G046500	C2	C2
Glyma.01G046600	C4	C4
Glyma.01G046700	C1	C1
Glyma.01G046900	C6	C4
Glyma.01G047000	C5	C3
Glyma.01G047100	C6	C4
Glyma.01G047200	C2	C2
Glyma.01G047600	C5	C2
Glyma.01G047700	C3	C3
Glyma.01G047800	C2	C1
Glyma.01G047900	C5	C5
Glyma.01G048000	C1	C6
Glyma.01G048100	C5	C5
Glyma.01G048400	C2	C4
Glyma.01G048500	C5	C6
Glyma.01G048600	C5	C5
Glyma.01G048700	C1	C1
Glyma.01G048800	C1	C1
Glyma.01G049100	C6	C4
Glyma.01G049200	C3	C4
Glyma.01G049300	C1	C2
Glyma.01G049400	C1	C1
Glyma.01G049500	C4	C3
Glyma.01G049600	C2	C2
Glyma.01G049700	C4	C2
Glyma.01G049900	C3	C3
Glyma.01G050100	C1	C1
Glyma.01G050400	C5	C6
Glyma.01G050500	C5	C5
Glyma.01G050800	C6	C4
Glyma.01G050900	C4	C4
Glyma.01G051300	C2	C4
Glyma.01G051400	C3	C6
Glyma.01G051500	C2	C4
Glyma.01G051700	C1	C2
Glyma.01G052200	C5	C5
Glyma.01G052300	C1	C1
Glyma.01G052400	C4	C5
Glyma.01G052500	C3	C1
Glyma.01G052600	C6	C6
Glyma.01G052700	C3	C3
Glyma.01G052800	C4	C4
Glyma.01G052900	C3	C6
Glyma.01G053100	C3	C5
Glyma.01G053200	C5	C3
Glyma.01G053300	C1	C1
Glyma.01G053400	C3	C2
Glyma.01G053600	C3	C4
Glyma.01G053700	C5	C5
Glyma.01G053800	C5	C6
Glyma.01G053900	C2	C3
Glyma.01G054000	C5	C5
Glyma.01G054100	C5	C3
Glyma.01G054200	C5	C5
Glyma.01G054300	C6	C6
Glyma.01G054400	C4	C1
Glyma.01G054500	C5	C6
Glyma.01G054800	C2	C2
Glyma.01G054900	C3	C5
Glyma.01G055000	C1	C4
Glyma.01G055300	C3	C6
Glyma.01G055400	C6	C4
Glyma.01G055500	C5	C5
Glyma.01G055700	C1	C2
Glyma.01G055800	C6	C2
Glyma.01G055900	C4	C1
Glyma.01G056000	C2	C1
Glyma.01G056100	C2	C6
Glyma.01G056200	C5	C3
Glyma.01G056300	C5	C6
Glyma.01G056400	C6	C4
Glyma.01G056800	C3	C3
Glyma.01G056900	C6	C4
Glyma.01G057100	C3	C1
Glyma.01G057400	C5	C6
Glyma.01G057500	C3	C5
Glyma.01G057600	C5	C5
Glyma.01G057700	C6	C1
Glyma.01G057900	C6	C6
Glyma.01G058000	C5	C6
Glyma.01G058100	C3	C3
Glyma.01G058200	C3	C6
Glyma.01G058300	C1	C1
Glyma.01G058400	C1	C1
Glyma.01G058500	C4	C4
Glyma.01G058600	C6	C4
Glyma.01G058700	C5	C5
Glyma.01G058900	C3	C3
Glyma.01G059000	C3	C3
Glyma.01G059100	C5	C5
Glyma.01G059200	C6	C6
Glyma.01G059400	C4	C5
Glyma.01G059500	C4	C4
Glyma.01G059900	C3	C5
Glyma.01G060300	C4	C4
Glyma.01G060700	C5	C4
Glyma.01G060800	C3	C4
Glyma.01G060900	C6	C1
Glyma.01G061000	C4	C1
Glyma.01G061100	C4	C6
Glyma.01G061200	C6	C6
Glyma.01G061500	C6	C4
Glyma.01G061600	C3	C5
Glyma.01G061700	C3	C6
Glyma.01G061800	C4	C6
Glyma.01G061900	C1	C1
Glyma.01G062000	C4	C4
Glyma.01G062100	C5	C5
Glyma.01G062200	C3	C6
Glyma.01G062300	C5	C5
Glyma.01G062400	C3	C3
Glyma.01G062600	C5	C5
Glyma.01G063000	C3	C6
Glyma.01G063100	C1	C2
Glyma.01G063200	C2	C6
Glyma.01G063600	C3	C6
Glyma.01G063700	C1	C1
Glyma.01G063800	C1	C2
Glyma.01G064000	C1	C1
Glyma.01G064200	C5	C6
Glyma.01G064400	C3	C6
Glyma.01G064600	C6	C6
Glyma.01G064900	C6	C4
Glyma.01G065100	C6	C6
Glyma.01G065400	C1	C1
Glyma.01G065500	C5	C5
Glyma.01G065600	C3	C1
Glyma.01G065700	C6	C4
Glyma.01G065800	C6	C6
Glyma.01G066500	C5	C1
Glyma.01G066600	C5	C4
Glyma.01G067000	C4	C4
Glyma.01G067100	C4	C6
Glyma.01G067300	C6	C5
Glyma.01G067600	C6	C4
Glyma.01G067800	C5	C4
Glyma.01G067900	C3	C5
Glyma.01G068000	C3	C3
Glyma.01G068200	C6	C1
Glyma.01G068800	C5	C6
Glyma.01G068900	C2	C5
Glyma.01G069000	C5	C5
Glyma.01G069300	C6	C5
Glyma.01G069500	C3	C3
Glyma.01G069600	C4	C6
Glyma.01G069700	C2	C2
Glyma.01G070200	C4	C6
Glyma.01G070300	C3	C2
Glyma.01G070400	C4	C4
Glyma.01G070500	C3	C4
Glyma.01G070700	C3	C6
Glyma.01G071500	C1	C4
Glyma.01G071600	C6	C3
Glyma.01G071700	C4	C2
Glyma.01G071800	C1	C1
Glyma.01G072000	C3	C6
Glyma.01G072300	C3	C2
Glyma.01G072400	C1	C2
Glyma.01G072800	C1	C4
Glyma.01G073100	C6	C6
Glyma.01G073400	C6	C6
Glyma.01G073500	C6	C6
Glyma.01G073600	C6	C5
Glyma.01G074000	C3	C6
Glyma.01G074100	C6	C6
Glyma.01G074200	C2	C1
Glyma.01G074400	C5	C5
Glyma.01G074500	C6	C6
Glyma.01G074600	C4	C6
Glyma.01G074700	C5	C6
Glyma.01G074800	C5	C5
Glyma.01G075200	C6	C2
Glyma.01G075500	C4	C1
Glyma.01G075800	C1	C1
Glyma.01G075900	C4	C1
Glyma.01G076000	C6	C5
Glyma.01G076100	C1	C2
Glyma.01G076200	C1	C4
Glyma.01G076700	C6	C5
Glyma.01G076900	C2	C2
Glyma.01G077000	C1	C5
Glyma.01G077100	C4	C4
Glyma.01G077200	C3	C6
Glyma.01G077300	C5	C5
Glyma.01G077400	C3	C6
Glyma.01G077500	C6	C6
Glyma.01G077600	C3	C6
Glyma.01G077700	C6	C5
Glyma.01G077800	C6	C5
Glyma.01G077900	C5	C5
Glyma.01G078000	C1	C4
Glyma.01G078200	C1	C2
Glyma.01G078400	C4	C6
Glyma.01G078600	C3	C6
Glyma.01G078700	C6	C3
Glyma.01G078800	C2	C2
Glyma.01G079100	C2	C2
Glyma.01G079200	C3	C6
Glyma.01G079300	C3	C3
Glyma.01G079500	C4	C4
Glyma.01G079600	C1	C1
Glyma.01G079700	C3	C5
Glyma.01G079900	C4	C6
Glyma.01G080200	C5	C5
Glyma.01G080400	C4	C5
Glyma.01G080500	C4	C4
Glyma.01G080600	C6	C6
Glyma.01G080700	C5	C5
Glyma.01G080900	C6	C5
Glyma.01G081100	C5	C4
Glyma.01G081300	C3	C1
Glyma.01G081500	C6	C6
Glyma.01G081600	C4	C5
Glyma.01G081700	C2	C2
Glyma.01G081900	C1	C5
Glyma.01G082000	C6	C5
Glyma.01G082200	C3	C6
Glyma.01G082400	C3	C6
Glyma.01G082500	C3	C6
Glyma.01G082600	C1	C3
Glyma.01G083000	C3	C3
Glyma.01G083100	C5	C3
Glyma.01G083300	C4	C3
Glyma.01G083400	C5	C5
Glyma.01G083500	C2	C4
Glyma.01G083600	C3	C1
Glyma.01G083700	C1	C1
Glyma.01G083900	C2	C4
Glyma.01G084000	C2	C1
Glyma.01G084200	C2	C1
Glyma.01G084300	C6	C6
Glyma.01G084400	C4	C5
Glyma.01G084500	C6	C4
Glyma.01G084600	C5	C3
Glyma.01G084700	C4	C5
Glyma.01G084800	C6	C5
Glyma.01G085200	C6	C1
Glyma.01G085300	C3	C6
Glyma.01G085400	C5	C5
Glyma.01G085500	C1	C1
Glyma.01G085600	C6	C4
Glyma.01G085800	C2	C1
Glyma.01G086000	C3	C3
Glyma.01G086200	C3	C6
Glyma.01G086500	C6	C6
Glyma.01G086600	C3	C6
Glyma.01G086700	C3	C2
Glyma.01G086900	C4	C6
Glyma.01G087200	C1	C3
Glyma.01G087500	C3	C2
Glyma.01G087600	C5	C3
Glyma.01G087700	C3	C2
Glyma.01G087800	C3	C3
Glyma.01G087900	C2	C2
Glyma.01G088000	C4	C5
Glyma.01G088200	C5	C6
Glyma.01G088300	C1	C1
Glyma.01G088400	C2	C5
Glyma.01G088500	C6	C5
Glyma.01G088700	C2	C1
Glyma.01G089000	C4	C5
Glyma.01G089100	C4	C4
Glyma.01G089200	C5	C3
Glyma.01G089300	C4	C4
Glyma.01G089500	C3	C6
Glyma.01G089600	C4	C4
Glyma.01G089900	C3	C6
Glyma.01G090100	C3	C6
Glyma.01G090200	C6	C6
Glyma.01G090400	C5	C6
Glyma.01G090700	C4	C6
Glyma.01G090900	C5	C3
Glyma.01G091000	C6	C6
Glyma.01G091100	C2	C2
Glyma.01G091300	C5	C5
Glyma.01G091400	C2	C6
Glyma.01G091800	C6	C6
Glyma.01G092100	C2	C1
Glyma.01G092200	C4	C6
Glyma.01G092300	C3	C5
Glyma.01G092400	C3	C6
Glyma.01G092900	C3	C6
Glyma.01G093000	C3	C6
Glyma.01G093100	C4	C4
Glyma.01G093200	C1	C1
Glyma.01G093300	C1	C1
Glyma.01G093400	C3	C4
Glyma.01G093600	C2	C2
Glyma.01G093800	C4	C6
Glyma.01G093900	C5	C6
Glyma.01G094200	C3	C6
Glyma.01G094600	C3	C5
Glyma.01G094800	C3	C6
Glyma.01G094900	C3	C6
Glyma.01G095100	C3	C3
Glyma.01G095200	C6	C1
Glyma.01G095300	C3	C2
Glyma.01G095500	C2	C1
Glyma.01G095600	C4	C1
Glyma.01G095700	C2	C1
Glyma.01G095800	C2	C4
Glyma.01G095900	C2	C2
Glyma.01G096000	C4	C6
Glyma.01G096200	C2	C2
Glyma.01G096300	C3	C6
Glyma.01G096600	C4	C4
Glyma.01G096700	C1	C5
Glyma.01G096800	C6	C6
Glyma.01G096900	C6	C4
Glyma.01G097000	C4	C3
Glyma.01G097100	C1	C1
Glyma.01G097200	C3	C6
Glyma.01G097300	C3	C5
Glyma.01G097400	C1	C1
Glyma.01G097500	C6	C5
Glyma.01G097600	C3	C6
Glyma.01G097700	C5	C5
Glyma.01G097900	C3	C5
Glyma.01G098000	C4	C5
Glyma.01G098100	C6	C5
Glyma.01G098200	C3	C5
Glyma.01G098300	C4	C6
Glyma.01G098400	C3	C6
Glyma.01G098700	C1	C1
Glyma.01G099000	C3	C6
Glyma.01G099100	C3	C6
Glyma.01G099200	C3	C4
Glyma.01G099400	C4	C4
Glyma.01G099500	C6	C4
Glyma.01G099600	C3	C4
Glyma.01G099700	C3	C6
Glyma.01G099800	C6	C4
Glyma.01G100100	C5	C5
Glyma.01G100200	C5	C5
Glyma.01G100600	C5	C5
Glyma.01G100900	C3	C6
Glyma.01G101000	C5	C6
Glyma.01G101100	C6	C6
Glyma.01G101800	C4	C2
Glyma.01G102100	C2	C1
Glyma.01G102200	C1	C2
Glyma.01G102300	C6	C4
Glyma.01G102400	C4	C4
Glyma.01G102500	C2	C3
Glyma.01G102800	C1	C1
Glyma.01G102900	C2	C5
Glyma.01G103100	C5	C5
Glyma.01G103200	C3	C6
Glyma.01G103300	C5	C4
Glyma.01G103500	C6	C4
Glyma.01G104000	C1	C1
Glyma.01G104100	C1	C1
Glyma.01G104200	C6	C6
Glyma.01G104600	C3	C3
Glyma.01G105000	C3	C2
Glyma.01G105100	C4	C2
Glyma.01G105200	C2	C2
Glyma.01G105300	C3	C3
Glyma.01G105400	C5	C6
Glyma.01G105500	C5	C5
Glyma.01G105600	C3	C3
Glyma.01G105900	C1	C2
Glyma.01G106000	C2	C6
Glyma.01G106100	C5	C1
Glyma.01G106200	C4	C1
Glyma.01G106500	C1	C1
Glyma.01G106600	C3	C6
Glyma.01G106700	C3	C3
Glyma.01G106800	C1	C2
Glyma.01G106900	C1	C1
Glyma.01G107000	C5	C6
Glyma.01G107100	C5	C5
Glyma.01G107300	C2	C2
Glyma.01G107500	C5	C5
Glyma.01G107700	C3	C3
Glyma.01G107900	C3	C1
Glyma.01G108000	C3	C6
Glyma.01G108100	C6	C6
Glyma.01G108200	C1	C1
Glyma.01G108700	C5	C6
Glyma.01G109100	C4	C5
Glyma.01G109200	C4	C5
Glyma.01G109300	C3	C6
Glyma.01G109500	C1	C4
Glyma.01G109600	C6	C5
Glyma.01G109700	C5	C5
Glyma.01G109800	C6	C5
Glyma.01G110100	C1	C1
Glyma.01G110200	C5	C1
Glyma.01G110300	C6	C6
Glyma.01G110400	C5	C6
Glyma.01G110500	C5	C5
Glyma.01G110600	C5	C5
Glyma.01G110800	C2	C2
Glyma.01G110900	C5	C3
Glyma.01G111000	C4	C5
Glyma.01G111200	C3	C6
Glyma.01G111300	C3	C6
Glyma.01G111500	C5	C5
Glyma.01G111600	C3	C2
Glyma.01G111700	C6	C5
Glyma.01G111900	C1	C1
Glyma.01G112200	C3	C6
Glyma.01G112300	C3	C6
Glyma.01G112400	C2	C1
Glyma.01G112500	C6	C5
Glyma.01G112600	C6	C5
Glyma.01G112700	C6	C4
Glyma.01G112900	C3	C6
Glyma.01G113000	C5	C5
Glyma.01G113100	C1	C1
Glyma.01G113200	C1	C2
Glyma.01G113400	C4	C2
Glyma.01G114000	C6	C4
Glyma.01G114100	C2	C1
Glyma.01G114300	C2	C2
Glyma.01G114400	C3	C6
Glyma.01G114800	C4	C1
Glyma.01G114900	C6	C4
Glyma.01G115000	C4	C4
Glyma.01G115500	C3	C6
Glyma.01G115600	C3	C3
Glyma.01G115700	C3	C2
Glyma.01G115900	C2	C2
Glyma.01G116000	C3	C5
Glyma.01G116100	C4	C1
Glyma.01G116300	C3	C5
Glyma.01G116400	C5	C5
Glyma.01G117000	C1	C6
Glyma.01G117200	C1	C6
Glyma.01G117800	C3	C5
Glyma.01G117900	C3	C6
Glyma.01G118000	C1	C2
Glyma.01G118200	C5	C5
Glyma.01G119000	C6	C4
Glyma.01G119100	C6	C5
Glyma.01G119300	C1	C1
Glyma.01G119400	C3	C3
Glyma.01G119500	C3	C3
Glyma.01G119900	C5	C5
Glyma.01G120000	C5	C6
Glyma.01G120100	C5	C6
Glyma.01G120300	C5	C6
Glyma.01G120400	C1	C1
Glyma.01G120800	C6	C3
Glyma.01G121000	C5	C6
Glyma.01G121100	C3	C3
Glyma.01G121300	C5	C3
Glyma.01G121400	C3	C6
Glyma.01G121500	C3	C3
Glyma.01G121600	C1	C2
Glyma.01G121700	C2	C2
Glyma.01G122000	C6	C5
Glyma.01G122100	C3	C4
Glyma.01G122300	C6	C6
Glyma.01G122700	C4	C4
Glyma.01G122800	C1	C6
Glyma.01G123100	C4	C1
Glyma.01G123300	C5	C5
Glyma.01G123400	C4	C4
Glyma.01G123500	C5	C5
Glyma.01G123600	C2	C2
Glyma.01G123700	C2	C2
Glyma.01G123900	C5	C3
Glyma.01G124000	C3	C2
Glyma.01G124100	C3	C1
Glyma.01G124200	C5	C5
Glyma.01G124300	C3	C3
Glyma.01G124500	C2	C3
Glyma.01G124600	C5	C5
Glyma.01G124700	C4	C6
Glyma.01G124800	C1	C2
Glyma.01G124900	C5	C6
Glyma.01G125000	C3	C3
Glyma.01G125100	C5	C5
Glyma.01G125200	C2	C2
Glyma.01G125600	C3	C6
Glyma.01G125800	C6	C1
Glyma.01G125900	C3	C3
Glyma.01G126000	C5	C5
Glyma.01G126100	C5	C6
Glyma.01G126200	C3	C6
Glyma.01G126600	C4	C6
Glyma.01G127100	C3	C6
Glyma.01G127200	C4	C6
Glyma.01G127300	C2	C4
Glyma.01G127400	C1	C1
Glyma.01G127500	C5	C1
Glyma.01G127600	C6	C5
Glyma.01G127800	C3	C6
Glyma.01G127900	C3	C2
Glyma.01G128100	C6	C6
Glyma.01G128200	C6	C2
Glyma.01G128300	C1	C6
Glyma.01G128500	C3	C3
Glyma.01G128600	C6	C3
Glyma.01G128700	C3	C3
Glyma.01G129000	C6	C6
Glyma.01G129100	C6	C6
Glyma.01G129200	C4	C3
Glyma.01G129400	C3	C3
Glyma.01G129500	C3	C2
Glyma.01G129600	C4	C2
Glyma.01G129700	C2	C1
Glyma.01G130000	C3	C3
Glyma.01G130500	C4	C6
Glyma.01G130700	C4	C6
Glyma.01G131100	C1	C3
Glyma.01G131200	C1	C1
Glyma.01G131300	C1	C1
Glyma.01G131400	C1	C1
Glyma.01G131500	C5	C5
Glyma.01G131800	C3	C6
Glyma.01G131900	C5	C5
Glyma.01G132000	C6	C6
Glyma.01G132100	C6	C6
Glyma.01G132300	C6	C4
Glyma.01G132400	C5	C6
Glyma.01G132500	C4	C4
Glyma.01G132600	C6	C1
Glyma.01G132700	C2	C4
Glyma.01G132800	C6	C3
Glyma.01G132900	C5	C1
Glyma.01G133000	C3	C2
Glyma.01G133100	C5	C6
Glyma.01G133200	C4	C2
Glyma.01G133300	C3	C3
Glyma.01G133400	C5	C3
Glyma.01G133500	C1	C4
Glyma.01G133600	C6	C6
Glyma.01G133700	C6	C6
Glyma.01G133900	C5	C5
Glyma.01G134200	C5	C6
Glyma.01G134300	C3	C6
Glyma.01G134400	C4	C6
Glyma.01G134500	C3	C6
Glyma.01G134600	C5	C6
Glyma.01G135200	C6	C6
Glyma.01G135300	C2	C2
Glyma.01G135500	C3	C6
Glyma.01G135900	C5	C5
Glyma.01G136000	C5	C6
Glyma.01G136100	C3	C6
Glyma.01G136200	C2	C2
Glyma.01G136300	C3	C3
Glyma.01G136400	C2	C2
Glyma.01G136500	C3	C6
Glyma.01G137000	C5	C6
Glyma.01G137100	C1	C6
Glyma.01G137200	C4	C1
Glyma.01G137300	C5	C6
Glyma.01G137500	C5	C6
Glyma.01G137600	C5	C2
Glyma.01G137700	C4	C4
Glyma.01G137800	C6	C1
Glyma.01G138000	C6	C2
Glyma.01G138300	C3	C6
Glyma.01G138400	C4	C2
Glyma.01G138800	C3	C3
Glyma.01G139000	C5	C1
Glyma.01G139100	C5	C5
Glyma.01G139500	C5	C1
Glyma.01G139600	C5	C4
Glyma.01G139700	C3	C6
Glyma.01G140100	C5	C4
Glyma.01G140200	C5	C5
Glyma.01G140300	C3	C6
Glyma.01G140600	C3	C5
Glyma.01G140900	C5	C3
Glyma.01G141100	C4	C6
Glyma.01G141900	C1	C1
Glyma.01G142300	C3	C6
Glyma.01G142400	C1	C1
Glyma.01G142700	C3	C6
Glyma.01G142800	C6	C6
Glyma.01G142900	C5	C3
Glyma.01G143000	C4	C4
Glyma.01G143100	C3	C6
Glyma.01G143400	C6	C4
Glyma.01G143500	C6	C6
Glyma.01G143700	C3	C6
Glyma.01G143800	C3	C6
Glyma.01G143900	C2	C1
Glyma.01G144200	C3	C6
Glyma.01G144300	C5	C6
Glyma.01G144500	C6	C1
Glyma.01G144700	C3	C6
Glyma.01G144800	C5	C5
Glyma.01G144900	C3	C6
Glyma.01G145000	C5	C5
Glyma.01G145200	C4	C4
Glyma.01G145300	C5	C5
Glyma.01G145400	C5	C1
Glyma.01G145600	C2	C3
Glyma.01G146100	C6	C6
Glyma.01G146200	C4	C6
Glyma.01G146300	C3	C5
Glyma.01G146400	C5	C6
Glyma.01G146500	C4	C6
Glyma.01G146600	C6	C4
Glyma.01G146800	C1	C2
Glyma.01G146900	C5	C6
Glyma.01G147000	C6	C6
Glyma.01G147400	C3	C6
Glyma.01G147500	C5	C5
Glyma.01G147600	C1	C1
Glyma.01G147700	C6	C1
Glyma.01G147800	C6	C6
Glyma.01G148100	C3	C6
Glyma.01G148200	C3	C6
Glyma.01G148300	C6	C6
Glyma.01G148400	C2	C3
Glyma.01G148500	C5	C5
Glyma.01G148600	C3	C6
Glyma.01G148700	C1	C1
Glyma.01G148800	C5	C5
Glyma.01G148900	C3	C1
Glyma.01G149200	C2	C3
Glyma.01G149300	C1	C1
Glyma.01G149400	C3	C3
Glyma.01G149500	C6	C5
Glyma.01G149700	C5	C5
Glyma.01G149800	C6	C6
Glyma.01G149900	C6	C5
Glyma.01G150000	C1	C1
Glyma.01G150200	C5	C5
Glyma.01G150300	C1	C1
Glyma.01G150400	C4	C6
Glyma.01G150500	C3	C6
Glyma.01G150600	C4	C5
Glyma.01G150700	C5	C1
Glyma.01G150800	C5	C5
Glyma.01G150900	C4	C5
Glyma.01G151000	C1	C1
Glyma.01G151100	C5	C3
Glyma.01G151300	C1	C1
Glyma.01G151400	C1	C1
Glyma.01G151500	C6	C5
Glyma.01G151600	C3	C3
Glyma.01G151700	C2	C1
Glyma.01G152000	C1	C1
Glyma.01G152100	C3	C2
Glyma.01G152200	C5	C6
Glyma.01G152300	C5	C6
Glyma.01G152400	C6	C4
Glyma.01G152500	C6	C3
Glyma.01G152600	C2	C2
Glyma.01G152700	C5	C3
Glyma.01G152900	C1	C1
Glyma.01G153000	C5	C6
Glyma.01G153100	C3	C6
Glyma.01G153200	C3	C3
Glyma.01G153300	C6	C6
Glyma.01G153400	C6	C4
Glyma.01G153500	C2	C2
Glyma.01G153600	C6	C5
Glyma.01G153700	C5	C3
Glyma.01G153900	C4	C3
Glyma.01G154000	C1	C3
Glyma.01G154100	C5	C5
Glyma.01G154200	C5	C5
Glyma.01G154300	C4	C4
Glyma.01G154400	C5	C4
Glyma.01G154700	C3	C6
Glyma.01G154900	C3	C3
Glyma.01G155000	C5	C5
Glyma.01G155100	C3	C3
Glyma.01G155200	C3	C6
Glyma.01G155300	C3	C6
Glyma.01G155400	C4	C4
Glyma.01G155600	C2	C2
Glyma.01G155800	C4	C6
Glyma.01G155900	C4	C4
Glyma.01G156000	C6	C6
Glyma.01G156200	C6	C6
Glyma.01G156400	C3	C6
Glyma.01G156500	C4	C5
Glyma.01G156600	C5	C5
Glyma.01G156700	C4	C4
Glyma.01G156800	C6	C6
Glyma.01G157000	C4	C1
Glyma.01G157100	C5	C5
Glyma.01G157300	C3	C3
Glyma.01G157400	C3	C3
Glyma.01G157500	C3	C6
Glyma.01G157600	C5	C5
Glyma.01G157700	C2	C4
Glyma.01G157800	C6	C4
Glyma.01G157900	C6	C4
Glyma.01G158000	C1	C1
Glyma.01G158100	C3	C6
Glyma.01G158200	C5	C6
Glyma.01G158300	C3	C4
Glyma.01G158400	C3	C3
Glyma.01G158500	C3	C6
Glyma.01G158600	C5	C5
Glyma.01G158700	C6	C5
Glyma.01G158800	C5	C5
Glyma.01G158900	C2	C5
Glyma.01G159000	C3	C6
Glyma.01G159100	C5	C5
Glyma.01G159200	C5	C6
Glyma.01G159400	C3	C6
Glyma.01G159500	C3	C6
Glyma.01G159600	C5	C5
Glyma.01G159700	C6	C1
Glyma.01G159800	C3	C3
Glyma.01G159900	C3	C6
Glyma.01G160000	C1	C1
Glyma.01G160100	C1	C5
Glyma.01G160300	C6	C4
Glyma.01G160400	C4	C5
Glyma.01G160800	C6	C4
Glyma.01G160900	C5	C6
Glyma.01G161000	C2	C1
Glyma.01G161100	C6	C6
Glyma.01G161200	C3	C3
Glyma.01G161300	C3	C3
Glyma.01G161400	C3	C2
Glyma.01G161500	C2	C3
Glyma.01G161600	C6	C6
Glyma.01G161700	C3	C3
Glyma.01G161800	C3	C5
Glyma.01G161900	C5	C5
Glyma.01G162000	C3	C6
Glyma.01G162100	C3	C6
Glyma.01G162200	C3	C6
Glyma.01G162300	C5	C5
Glyma.01G162500	C6	C6
Glyma.01G162600	C4	C5
Glyma.01G162700	C3	C5
Glyma.01G162800	C3	C3
Glyma.01G162900	C4	C3
Glyma.01G163000	C3	C3
Glyma.01G163100	C2	C3
Glyma.01G163200	C5	C5
Glyma.01G163300	C3	C6
Glyma.01G163600	C4	C5
Glyma.01G163700	C5	C5
Glyma.01G163800	C5	C3
Glyma.01G163900	C4	C5
Glyma.01G164000	C6	C5
Glyma.01G164100	C3	C6
Glyma.01G164200	C5	C5
Glyma.01G164300	C3	C1
Glyma.01G164400	C6	C6
Glyma.01G164500	C2	C1
Glyma.01G164600	C2	C4
Glyma.01G164700	C2	C1
Glyma.01G164800	C1	C1
Glyma.01G164900	C3	C3
Glyma.01G165000	C6	C6
Glyma.01G165100	C5	C6
Glyma.01G165200	C3	C2
Glyma.01G165300	C5	C3
Glyma.01G165400	C5	C2
Glyma.01G165500	C4	C6
Glyma.01G165600	C5	C5
Glyma.01G165900	C4	C4
Glyma.01G166000	C4	C2
Glyma.01G166100	C6	C6
Glyma.01G166300	C1	C1
Glyma.01G166400	C3	C6
Glyma.01G166500	C1	C2
Glyma.01G166600	C3	C3
Glyma.01G166700	C5	C6
Glyma.01G166900	C2	C2
Glyma.01G167000	C4	C2
Glyma.01G167100	C4	C6
Glyma.01G167200	C6	C4
Glyma.01G167300	C3	C6
Glyma.01G167500	C3	C2
Glyma.01G167600	C3	C3
Glyma.01G167700	C6	C6
Glyma.01G167900	C4	C1
Glyma.01G168000	C4	C6
Glyma.01G168100	C4	C2
Glyma.01G168200	C6	C1
Glyma.01G168300	C1	C1
Glyma.01G168400	C1	C1
Glyma.01G168500	C2	C2
Glyma.01G168600	C1	C4
Glyma.01G168700	C3	C4
Glyma.01G168900	C3	C6
Glyma.01G169000	C3	C6
Glyma.01G169100	C3	C6
Glyma.01G169200	C4	C4
Glyma.01G169300	C3	C5
Glyma.01G169400	C3	C6
Glyma.01G169500	C5	C3
Glyma.01G169600	C1	C1
Glyma.01G169700	C3	C3
Glyma.01G169800	C6	C5
Glyma.01G169900	C5	C5
Glyma.01G170000	C2	C1
Glyma.01G170100	C5	C3
Glyma.01G170200	C1	C1
Glyma.01G170300	C5	C5
Glyma.01G170400	C5	C5
Glyma.01G170500	C3	C5
Glyma.01G170600	C3	C6
Glyma.01G170700	C4	C4
Glyma.01G170800	C3	C4
Glyma.01G170900	C5	C5
Glyma.01G171000	C2	C1
Glyma.01G171100	C6	C2
Glyma.01G171200	C4	C4
Glyma.01G171300	C2	C3
Glyma.01G171400	C3	C6
Glyma.01G171700	C4	C6
Glyma.01G171800	C2	C3
Glyma.01G171900	C6	C3
Glyma.01G172000	C3	C3
Glyma.01G172100	C5	C6
Glyma.01G172200	C6	C6
Glyma.01G172300	C5	C5
Glyma.01G172400	C5	C6
Glyma.01G172500	C2	C6
Glyma.01G172600	C2	C3
Glyma.01G172700	C4	C4
Glyma.01G172900	C1	C4
Glyma.01G173000	C1	C4
Glyma.01G173100	C6	C3
Glyma.01G173200	C4	C4
Glyma.01G173300	C1	C1
Glyma.01G173400	C5	C6
Glyma.01G173500	C6	C6
Glyma.01G173600	C1	C1
Glyma.01G173700	C4	C4
Glyma.01G173800	C2	C6
Glyma.01G173900	C6	C5
Glyma.01G174000	C3	C3
Glyma.01G174100	C6	C6
Glyma.01G174200	C4	C1
Glyma.01G174700	C4	C5
Glyma.01G174800	C6	C3
Glyma.01G174900	C6	C6
Glyma.01G175000	C6	C4
Glyma.01G175100	C3	C5
Glyma.01G175200	C1	C1
Glyma.01G175300	C5	C6
Glyma.01G175400	C3	C3
Glyma.01G175500	C6	C6
Glyma.01G175600	C5	C6
Glyma.01G175700	C6	C4
Glyma.01G175800	C1	C1
Glyma.01G175900	C6	C6
Glyma.01G176000	C3	C6
Glyma.01G176100	C3	C4
Glyma.01G176200	C5	C5
Glyma.01G176300	C5	C5
Glyma.01G176400	C3	C3
Glyma.01G176600	C3	C6
Glyma.01G176700	C3	C5
Glyma.01G176800	C3	C6
Glyma.01G176900	C5	C4
Glyma.01G177100	C5	C5
Glyma.01G177200	C4	C6
Glyma.01G177300	C5	C5
Glyma.01G177400	C6	C4
Glyma.01G177500	C3	C2
Glyma.01G177600	C5	C5
Glyma.01G177700	C5	C6
Glyma.01G177900	C4	C6
Glyma.01G178000	C5	C3
Glyma.01G178100	C3	C6
Glyma.01G178200	C6	C5
Glyma.01G178300	C3	C2
Glyma.01G178400	C3	C6
Glyma.01G178500	C1	C1
Glyma.01G178600	C4	C6
Glyma.01G178700	C6	C6
Glyma.01G178800	C1	C2
Glyma.01G179000	C4	C3
Glyma.01G179100	C6	C6
Glyma.01G179200	C5	C5
Glyma.01G179300	C6	C5
Glyma.01G179400	C2	C4
Glyma.01G179500	C4	C4
Glyma.01G179600	C6	C4
Glyma.01G179800	C6	C6
Glyma.01G179900	C4	C4
Glyma.01G180000	C5	C3
Glyma.01G180100	C3	C6
Glyma.01G180200	C6	C6
Glyma.01G180400	C3	C6
Glyma.01G180500	C4	C2
Glyma.01G180600	C5	C3
Glyma.01G180900	C3	C4
Glyma.01G181000	C2	C6
Glyma.01G181100	C1	C1
Glyma.01G181200	C5	C3
Glyma.01G181500	C3	C3
Glyma.01G181700	C6	C6
Glyma.01G181800	C3	C6
Glyma.01G181900	C4	C2
Glyma.01G182000	C6	C6
Glyma.01G182100	C4	C1
Glyma.01G182300	C3	C6
Glyma.01G182400	C2	C6
Glyma.01G182500	C3	C3
Glyma.01G182600	C1	C1
Glyma.01G182700	C4	C4
Glyma.01G182800	C5	C5
Glyma.01G182900	C6	C5
Glyma.01G183000	C4	C3
Glyma.01G183100	C3	C1
Glyma.01G183200	C4	C3
Glyma.01G183300	C6	C6
Glyma.01G183400	C5	C6
Glyma.01G183500	C6	C6
Glyma.01G183600	C4	C4
Glyma.01G183700	C2	C1
Glyma.01G183800	C3	C6
Glyma.01G183900	C4	C6
Glyma.01G184100	C4	C6
Glyma.01G184200	C6	C6
Glyma.01G184300	C6	C6
Glyma.01G184400	C3	C5
Glyma.01G184500	C5	C6
Glyma.01G184600	C2	C2
Glyma.01G184700	C5	C4
Glyma.01G185200	C3	C5
Glyma.01G185300	C4	C5
Glyma.01G185400	C5	C5
Glyma.01G185500	C1	C1
Glyma.01G185600	C1	C1
Glyma.01G185700	C5	C5
Glyma.01G185800	C2	C6
Glyma.01G185900	C4	C4
Glyma.01G186000	C6	C6
Glyma.01G186100	C4	C4
Glyma.01G186200	C1	C1
Glyma.01G186300	C4	C5
Glyma.01G186400	C3	C6
Glyma.01G186500	C3	C5
Glyma.01G186600	C6	C6
Glyma.01G186800	C1	C1
Glyma.01G186900	C2	C3
Glyma.01G187200	C4	C1
Glyma.01G187300	C5	C1
Glyma.01G187400	C2	C6
Glyma.01G187500	C3	C6
Glyma.01G187600	C3	C5
Glyma.01G187700	C1	C5
Glyma.01G187800	C4	C5
Glyma.01G187900	C1	C6
Glyma.01G188000	C3	C6
Glyma.01G188100	C1	C1
Glyma.01G188200	C5	C6
Glyma.01G188300	C3	C2
Glyma.01G188400	C6	C6
Glyma.01G188500	C3	C3
Glyma.01G188600	C4	C5
Glyma.01G188700	C3	C6
Glyma.01G188800	C1	C1
Glyma.01G188900	C5	C6
Glyma.01G189000	C6	C4
Glyma.01G189100	C4	C6
Glyma.01G189200	C5	C5
Glyma.01G189300	C1	C1
Glyma.01G189400	C4	C6
Glyma.01G189500	C3	C3
Glyma.01G189600	C3	C6
Glyma.01G189700	C6	C1
Glyma.01G189800	C5	C5
Glyma.01G189900	C1	C1
Glyma.01G190000	C5	C4
Glyma.01G190100	C5	C5
Glyma.01G190300	C4	C4
Glyma.01G190400	C4	C2
Glyma.01G190500	C5	C3
Glyma.01G190700	C5	C5
Glyma.01G190800	C3	C6
Glyma.01G190900	C1	C1
Glyma.01G191100	C3	C6
Glyma.01G191200	C5	C3
Glyma.01G191300	C4	C6
Glyma.01G191400	C2	C6
Glyma.01G191500	C2	C1
Glyma.01G191600	C1	C1
Glyma.01G191700	C3	C3
Glyma.01G191800	C3	C5
Glyma.01G191900	C6	C5
Glyma.01G192000	C4	C5
Glyma.01G192100	C3	C3
Glyma.01G192200	C5	C5
Glyma.01G192300	C1	C1
Glyma.01G192400	C5	C5
Glyma.01G192500	C5	C1
Glyma.01G192600	C2	C2
Glyma.01G192700	C2	C3
Glyma.01G192800	C3	C2
Glyma.01G192900	C6	C4
Glyma.01G193000	C6	C4
Glyma.01G193100	C6	C6
Glyma.01G193200	C5	C5
Glyma.01G193300	C5	C5
Glyma.01G193400	C5	C5
Glyma.01G193500	C6	C4
Glyma.01G193600	C2	C3
Glyma.01G193700	C1	C1
Glyma.01G193800	C5	C3
Glyma.01G193900	C2	C2
Glyma.01G194000	C1	C2
Glyma.01G194100	C3	C6
Glyma.01G194200	C4	C4
Glyma.01G194300	C3	C3
Glyma.01G194500	C3	C3
Glyma.01G194600	C3	C6
Glyma.01G194700	C5	C5
Glyma.01G194800	C3	C6
Glyma.01G194900	C3	C3
Glyma.01G195000	C1	C1
Glyma.01G195100	C3	C3
Glyma.01G195200	C4	C6
Glyma.01G195300	C3	C6
Glyma.01G195400	C3	C6
Glyma.01G195500	C5	C6
Glyma.01G195600	C1	C4
Glyma.01G195700	C5	C6
Glyma.01G195800	C3	C6
Glyma.01G195900	C1	C1
Glyma.01G196000	C4	C4
Glyma.01G196100	C4	C2
Glyma.01G196200	C3	C6
Glyma.01G196300	C6	C3
Glyma.01G196400	C1	C4
Glyma.01G196500	C4	C1
Glyma.01G196600	C4	C4
Glyma.01G196700	C5	C5
Glyma.01G196800	C5	C1
Glyma.01G197000	C4	C6
Glyma.01G197100	C3	C6
Glyma.01G197200	C2	C2
Glyma.01G197300	C1	C1
Glyma.01G197400	C5	C3
Glyma.01G197500	C1	C2
Glyma.01G197600	C4	C5
Glyma.01G197700	C5	C5
Glyma.01G197800	C4	C1
Glyma.01G197900	C6	C4
Glyma.01G198000	C2	C1
Glyma.01G198100	C1	C1
Glyma.01G198400	C3	C6
Glyma.01G198500	C2	C2
Glyma.01G198600	C3	C6
Glyma.01G198700	C2	C2
Glyma.01G198800	C4	C6
Glyma.01G198900	C3	C6
Glyma.01G199000	C3	C6
Glyma.01G199100	C5	C5
Glyma.01G199200	C4	C2
Glyma.01G199300	C5	C2
Glyma.01G199400	C4	C4
Glyma.01G199500	C2	C2
Glyma.01G199600	C5	C6
Glyma.01G199700	C4	C1
Glyma.01G199900	C4	C5
Glyma.01G200000	C4	C5
Glyma.01G200100	C2	C4
Glyma.01G200200	C3	C6
Glyma.01G200300	C2	C1
Glyma.01G200400	C5	C5
Glyma.01G200500	C1	C6
Glyma.01G200700	C5	C5
Glyma.01G200800	C1	C4
Glyma.01G200900	C6	C6
Glyma.01G201000	C1	C1
Glyma.01G201100	C5	C5
Glyma.01G201200	C5	C5
Glyma.01G201500	C2	C6
Glyma.01G201600	C6	C2
Glyma.01G201800	C5	C3
Glyma.01G201900	C5	C3
Glyma.01G202000	C5	C5
Glyma.01G202100	C3	C6
Glyma.01G202200	C5	C5
Glyma.01G202300	C3	C6
Glyma.01G202400	C2	C6
Glyma.01G202500	C4	C4
Glyma.01G202600	C3	C6
Glyma.01G202700	C3	C3
Glyma.01G203000	C3	C6
Glyma.01G203100	C2	C2
Glyma.01G203200	C5	C5
Glyma.01G203300	C5	C5
Glyma.01G203400	C5	C5
Glyma.01G203500	C6	C6
Glyma.01G203600	C5	C3
Glyma.01G203700	C3	C3
Glyma.01G203800	C3	C3
Glyma.01G204000	C6	C6
Glyma.01G204200	C6	C6
Glyma.01G204300	C3	C6
Glyma.01G204400	C3	C3
Glyma.01G204500	C3	C3
Glyma.01G204800	C6	C6
Glyma.01G204900	C6	C4
Glyma.01G205000	C5	C4
Glyma.01G205100	C1	C4
Glyma.01G205200	C5	C5
Glyma.01G205300	C1	C1
Glyma.01G205400	C4	C1
Glyma.01G205500	C4	C1
Glyma.01G205600	C3	C3
Glyma.01G205700	C1	C1
Glyma.01G205800	C3	C6
Glyma.01G205900	C2	C2
Glyma.01G206000	C6	C6
Glyma.01G206100	C6	C4
Glyma.01G206200	C5	C6
Glyma.01G206300	C2	C5
Glyma.01G206400	C6	C6
Glyma.01G206500	C3	C3
Glyma.01G206600	C2	C6
Glyma.01G206700	C5	C6
Glyma.01G206800	C6	C6
Glyma.01G206900	C6	C6
Glyma.01G207000	C5	C5
Glyma.01G207100	C6	C6
Glyma.01G207200	C3	C5
Glyma.01G207300	C1	C2
Glyma.01G207400	C3	C3
Glyma.01G207500	C5	C6
Glyma.01G207700	C3	C3
Glyma.01G207800	C5	C5
Glyma.01G207900	C6	C5
Glyma.01G208000	C1	C1
Glyma.01G208100	C3	C6
Glyma.01G208200	C4	C1
Glyma.01G208300	C6	C6
Glyma.01G208400	C3	C6
Glyma.01G208500	C4	C6
Glyma.01G208600	C3	C6
Glyma.01G208700	C6	C1
Glyma.01G208800	C4	C6
Glyma.01G208900	C3	C5
Glyma.01G209000	C4	C1
Glyma.01G209100	C4	C6
Glyma.01G209200	C3	C6
Glyma.01G209300	C3	C3
Glyma.01G209400	C5	C5
Glyma.01G209500	C2	C1
Glyma.01G209600	C4	C2
Glyma.01G209700	C5	C5
Glyma.01G209800	C3	C3
Glyma.01G209900	C2	C1
Glyma.01G210000	C5	C6
Glyma.01G210100	C4	C4
Glyma.01G210200	C6	C5
Glyma.01G210300	C2	C2
Glyma.01G210400	C3	C6
Glyma.01G210500	C4	C2
Glyma.01G210600	C2	C1
Glyma.01G210700	C3	C3
Glyma.01G210800	C3	C3
Glyma.01G210900	C2	C4
Glyma.01G211000	C1	C1
Glyma.01G211100	C1	C1
Glyma.01G211200	C3	C6
Glyma.01G211300	C4	C4
Glyma.01G211400	C6	C5
Glyma.01G211500	C6	C6
Glyma.01G211600	C5	C6
Glyma.01G211700	C2	C6
Glyma.01G211800	C3	C6
Glyma.01G211900	C3	C2
Glyma.01G212000	C5	C5
Glyma.01G212100	C4	C5
Glyma.01G212200	C6	C6
Glyma.01G212300	C1	C1
Glyma.01G212400	C5	C3
Glyma.01G212500	C4	C6
Glyma.01G212600	C6	C6
Glyma.01G212700	C1	C1
Glyma.01G212800	C5	C5
Glyma.01G212900	C5	C5
Glyma.01G213000	C3	C4
Glyma.01G213100	C6	C4
Glyma.01G213200	C3	C5
Glyma.01G213500	C3	C3
Glyma.01G213600	C5	C6
Glyma.01G213700	C1	C4
Glyma.01G213800	C2	C6
Glyma.01G214100	C6	C5
Glyma.01G214200	C1	C5
Glyma.01G214500	C3	C6
Glyma.01G214600	C2	C6
Glyma.01G214700	C3	C6
Glyma.01G214800	C2	C6
Glyma.01G214900	C2	C4
Glyma.01G215000	C2	C2
Glyma.01G215400	C6	C5
Glyma.01G215500	C1	C5
Glyma.01G215600	C5	C3
Glyma.01G215700	C3	C1
Glyma.01G215800	C5	C3
Glyma.01G215900	C3	C1
Glyma.01G216400	C5	C5
Glyma.01G216500	C3	C6
Glyma.01G216600	C6	C6
Glyma.01G217000	C4	C4
Glyma.01G217100	C6	C6
Glyma.01G217200	C3	C1
Glyma.01G217300	C5	C6
Glyma.01G217400	C5	C4
Glyma.01G217500	C6	C5
Glyma.01G217600	C2	C6
Glyma.01G217700	C3	C4
Glyma.01G217800	C2	C6
Glyma.01G217900	C1	C2
Glyma.01G218000	C2	C2
Glyma.01G218100	C5	C4
Glyma.01G218200	C6	C4
Glyma.01G218300	C5	C6
Glyma.01G218400	C3	C5
Glyma.01G218800	C3	C3
Glyma.01G218900	C2	C2
Glyma.01G219000	C1	C4
Glyma.01G219100	C5	C5
Glyma.01G219200	C3	C5
Glyma.01G219400	C5	C5
Glyma.01G219500	C1	C1
Glyma.01G219600	C3	C6
Glyma.01G219700	C1	C5
Glyma.01G219800	C3	C6
Glyma.01G220000	C5	C5
Glyma.01G220200	C6	C5
Glyma.01G220300	C5	C5
Glyma.01G220400	C5	C6
Glyma.01G220500	C3	C6
Glyma.01G220600	C1	C1
Glyma.01G220700	C5	C1
Glyma.01G220800	C3	C6
Glyma.01G220900	C3	C3
Glyma.01G221000	C2	C4
Glyma.01G221100	C5	C6
Glyma.01G221200	C3	C6
Glyma.01G221300	C3	C3
Glyma.01G221400	C1	C1
Glyma.01G221500	C3	C6
Glyma.01G221600	C2	C1
Glyma.01G221700	C5	C6
Glyma.01G221800	C5	C5
Glyma.01G221900	C4	C1
Glyma.01G222000	C5	C6
Glyma.01G222100	C3	C6
Glyma.01G222200	C6	C6
Glyma.01G222300	C4	C6
Glyma.01G222400	C5	C6
Glyma.01G222500	C3	C6
Glyma.01G222600	C1	C2
Glyma.01G222700	C2	C6
Glyma.01G222800	C6	C6
Glyma.01G222900	C1	C4
Glyma.01G223000	C6	C2
Glyma.01G223100	C3	C6
Glyma.01G223200	C3	C6
Glyma.01G223300	C4	C2
Glyma.01G223400	C5	C6
Glyma.01G223500	C1	C1
Glyma.01G223600	C6	C6
Glyma.01G223700	C5	C6
Glyma.01G223800	C5	C5
Glyma.01G223900	C4	C1
Glyma.01G224000	C6	C6
Glyma.01G224100	C5	C1
Glyma.01G224200	C3	C3
Glyma.01G224300	C3	C3
Glyma.01G224400	C1	C1
Glyma.01G224500	C3	C2
Glyma.01G224600	C4	C2
Glyma.01G224700	C3	C5
Glyma.01G224800	C6	C6
Glyma.01G224900	C1	C6
Glyma.01G225000	C5	C5
Glyma.01G225100	C2	C5
Glyma.01G225200	C3	C6
Glyma.01G225300	C3	C6
Glyma.01G225400	C5	C6
Glyma.01G225500	C4	C6
Glyma.01G225600	C4	C5
Glyma.01G225700	C5	C5
Glyma.01G225800	C5	C6
Glyma.01G225900	C1	C1
Glyma.01G226000	C1	C1
Glyma.01G226100	C4	C3
Glyma.01G226200	C4	C1
Glyma.01G226400	C2	C1
Glyma.01G226500	C6	C5
Glyma.01G226600	C6	C6
Glyma.01G226700	C1	C1
Glyma.01G226800	C3	C6
Glyma.01G226900	C3	C6
Glyma.01G227000	C3	C6
Glyma.01G227100	C1	C1
Glyma.01G227200	C6	C6
Glyma.01G227300	C4	C3
Glyma.01G227400	C1	C1
Glyma.01G227500	C1	C4
Glyma.01G227600	C6	C4
Glyma.01G227700	C3	C3
Glyma.01G227900	C5	C5
Glyma.01G228000	C3	C3
Glyma.01G228100	C3	C6
Glyma.01G228200	C3	C6
Glyma.01G228300	C3	C6
Glyma.01G228400	C5	C5
Glyma.01G228500	C3	C6
Glyma.01G228600	C5	C6
Glyma.01G228700	C6	C6
Glyma.01G228800	C3	C3
Glyma.01G229100	C6	C6
Glyma.01G229200	C2	C2
Glyma.01G229300	C6	C6
Glyma.01G229400	C3	C6
Glyma.01G229500	C3	C4
Glyma.01G229600	C4	C4
Glyma.01G229700	C3	C4
Glyma.01G229800	C2	C1
Glyma.01G229900	C5	C5
Glyma.01G230000	C4	C1
Glyma.01G230100	C1	C2
Glyma.01G230200	C4	C3
Glyma.01G230300	C3	C5
Glyma.01G230400	C6	C5
Glyma.01G230500	C5	C5
Glyma.01G230600	C5	C5
Glyma.01G230700	C3	C3
Glyma.01G230900	C1	C1
Glyma.01G231000	C4	C1
Glyma.01G231200	C1	C1
Glyma.01G231500	C2	C2
Glyma.01G231600	C3	C2
Glyma.01G231700	C1	C1
Glyma.01G231800	C3	C3
Glyma.01G231900	C2	C2
Glyma.01G232000	C5	C3
Glyma.01G232100	C4	C1
Glyma.01G232300	C5	C5
Glyma.01G232400	C4	C6
Glyma.01G232500	C3	C1
Glyma.01G232600	C5	C3
Glyma.01G232800	C6	C2
Glyma.01G232900	C3	C6
Glyma.01G233000	C6	C6
Glyma.01G233100	C6	C5
Glyma.01G233200	C5	C6
Glyma.01G233300	C3	C3
Glyma.01G233400	C2	C6
Glyma.01G233700	C5	C5
Glyma.01G233800	C2	C1
Glyma.01G233900	C2	C1
Glyma.01G234000	C4	C4
Glyma.01G234100	C5	C5
Glyma.01G234200	C5	C5
Glyma.01G234300	C3	C4
Glyma.01G234400	C3	C2
Glyma.01G234500	C3	C3
Glyma.01G234600	C1	C4
Glyma.01G234700	C3	C6
Glyma.01G234800	C6	C5
Glyma.01G234900	C2	C6
Glyma.01G235000	C4	C3
Glyma.01G235100	C2	C5
Glyma.01G235200	C5	C6
Glyma.01G235300	C5	C6
Glyma.01G235500	C2	C5
Glyma.01G235600	C3	C6
Glyma.01G235700	C3	C6
Glyma.01G235800	C5	C5
Glyma.01G235900	C5	C5
Glyma.01G236000	C5	C4
Glyma.01G236100	C5	C5
Glyma.01G236200	C6	C6
Glyma.01G236300	C6	C6
Glyma.01G236400	C6	C6
Glyma.01G236500	C5	C6
Glyma.01G236600	C3	C6
Glyma.01G236700	C5	C6
Glyma.01G236800	C5	C6
Glyma.01G236900	C2	C6
Glyma.01G237000	C4	C1
Glyma.01G237100	C5	C5
Glyma.01G237200	C5	C5
Glyma.01G237300	C4	C5
Glyma.01G237400	C3	C6
Glyma.01G237500	C2	C1
Glyma.01G237700	C1	C5
Glyma.01G237800	C4	C1
Glyma.01G237900	C6	C5
Glyma.01G238000	C4	C5
Glyma.01G238100	C2	C2
Glyma.01G238400	C5	C5
Glyma.01G238500	C5	C5
Glyma.01G238600	C5	C5
Glyma.01G238700	C3	C6
Glyma.01G238800	C2	C2
Glyma.01G238900	C1	C2
Glyma.01G239000	C3	C6
Glyma.01G239200	C3	C4
Glyma.01G239300	C6	C3
Glyma.01G239400	C2	C2
Glyma.01G239500	C5	C6
Glyma.01G239600	C2	C6
Glyma.01G239700	C6	C6
Glyma.01G239800	C4	C1
Glyma.01G239900	C5	C1
Glyma.01G240000	C3	C3
Glyma.01G240100	C6	C6
Glyma.01G240300	C3	C6
Glyma.01G240400	C5	C2
Glyma.01G240500	C2	C2
Glyma.01G240600	C6	C6
Glyma.01G240700	C5	C6
Glyma.01G240800	C1	C4
Glyma.01G240900	C1	C4
Glyma.01G241000	C6	C6
Glyma.01G241100	C3	C6
Glyma.01G241200	C3	C2
Glyma.01G241300	C6	C6
Glyma.01G241400	C5	C5
Glyma.01G241500	C5	C5
Glyma.01G241800	C5	C2
Glyma.01G241900	C6	C4
Glyma.01G242000	C5	C5
Glyma.01G242200	C5	C3
Glyma.01G242300	C3	C6
Glyma.01G242600	C5	C4
Glyma.01G242700	C1	C2
Glyma.01G242800	C6	C6
Glyma.01G242900	C5	C5
Glyma.01G243200	C3	C5
Glyma.01G243300	C4	C1
Glyma.01G243400	C2	C6
Glyma.01G243500	C4	C5
Glyma.01G243600	C3	C5
Glyma.01G243700	C6	C5
Glyma.01G243800	C5	C5
Glyma.01G243900	C3	C6
Glyma.01G244000	C4	C6
Glyma.01G244100	C3	C6
Glyma.01G244200	C6	C6
Glyma.01G244300	C6	C6
Glyma.01G244400	C3	C6
Glyma.01G244500	C3	C6
Glyma.01G244600	C1	C1
Glyma.01G244700	C6	C6
Glyma.01G244900	C2	C1
Glyma.01G245000	C4	C2
Glyma.01G245100	C3	C6
Glyma.01G245200	C3	C6
Glyma.01G245300	C5	C3
Glyma.01G245400	C3	C6
Glyma.01G245500	C5	C1
Glyma.02G000100	C3	C6
Glyma.02G000200	C5	C6
Glyma.02G000300	C6	C5
Glyma.02G000400	C3	C6
Glyma.02G000500	C1	C1
Glyma.02G000600	C3	C3
Glyma.02G000700	C1	C1
Glyma.02G000800	C4	C6
Glyma.02G000900	C4	C1
Glyma.02G001000	C2	C2
Glyma.02G001100	C6	C6
Glyma.02G001200	C5	C6
Glyma.02G001300	C5	C5
Glyma.02G001400	C1	C2
Glyma.02G001500	C1	C2
Glyma.02G001600	C5	C6
Glyma.02G001700	C4	C4
Glyma.02G001800	C4	C4
Glyma.02G001900	C4	C4
Glyma.02G002000	C1	C1
Glyma.02G002100	C3	C3
Glyma.02G002200	C1	C1
Glyma.02G002300	C5	C3
Glyma.02G002500	C3	C6
Glyma.02G002600	C4	C6
Glyma.02G002700	C6	C6
Glyma.02G002800	C5	C6
Glyma.02G002900	C3	C3
Glyma.02G003000	C5	C5
Glyma.02G003100	C3	C3
Glyma.02G003200	C3	C6
Glyma.02G003300	C5	C6
Glyma.02G003400	C3	C1
Glyma.02G003500	C5	C5
Glyma.02G003600	C5	C5
Glyma.02G003700	C6	C5
Glyma.02G003800	C5	C4
Glyma.02G003900	C1	C2
Glyma.02G004000	C5	C5
Glyma.02G004100	C3	C3
Glyma.02G004200	C3	C6
Glyma.02G004400	C5	C5
Glyma.02G004500	C3	C1
Glyma.02G004600	C6	C1
Glyma.02G004800	C3	C3
Glyma.02G004900	C1	C1
Glyma.02G005000	C6	C6
Glyma.02G005100	C4	C4
Glyma.02G005200	C1	C1
Glyma.02G005300	C2	C2
Glyma.02G005400	C4	C2
Glyma.02G005500	C1	C1
Glyma.02G005600	C3	C3
Glyma.02G005700	C3	C6
Glyma.02G006000	C2	C1
Glyma.02G006100	C4	C2
Glyma.02G006200	C3	C6
Glyma.02G006300	C5	C6
Glyma.02G006400	C3	C3
Glyma.02G006500	C3	C6
Glyma.02G006600	C5	C1
Glyma.02G006800	C2	C2
Glyma.02G006900	C5	C5
Glyma.02G007000	C1	C1
Glyma.02G007100	C6	C5
Glyma.02G007200	C5	C4
Glyma.02G007300	C4	C1
Glyma.02G007400	C6	C6
Glyma.02G007500	C3	C6
Glyma.02G007600	C1	C5
Glyma.02G007700	C6	C4
Glyma.02G007800	C1	C1
Glyma.02G008000	C6	C6
Glyma.02G008100	C5	C5
Glyma.02G008200	C6	C6
Glyma.02G008500	C5	C6
Glyma.02G008600	C6	C4
Glyma.02G008700	C6	C5
Glyma.02G008800	C6	C6
Glyma.02G008900	C6	C4
Glyma.02G009000	C1	C1
Glyma.02G009100	C5	C6
Glyma.02G009200	C6	C6
Glyma.02G009300	C2	C4
Glyma.02G009400	C4	C5
Glyma.02G009500	C5	C5
Glyma.02G009600	C3	C5
Glyma.02G009700	C5	C5
Glyma.02G009800	C5	C6
Glyma.02G010200	C5	C5
Glyma.02G010300	C2	C2
Glyma.02G010400	C2	C2
Glyma.02G010500	C3	C6
Glyma.02G010600	C3	C1
Glyma.02G010700	C2	C4
Glyma.02G010800	C3	C3
Glyma.02G010900	C3	C3
Glyma.02G011000	C6	C1
Glyma.02G011100	C3	C3
Glyma.02G011200	C3	C3
Glyma.02G011300	C5	C5
Glyma.02G011400	C3	C6
Glyma.02G011500	C4	C3
Glyma.02G011800	C5	C5
Glyma.02G011900	C4	C5
Glyma.02G012100	C5	C5
Glyma.02G012200	C4	C5
Glyma.02G012300	C3	C3
Glyma.02G012400	C5	C5
Glyma.02G012500	C3	C3
Glyma.02G012700	C3	C3
Glyma.02G012800	C3	C6
Glyma.02G012900	C3	C6
Glyma.02G013000	C6	C6
Glyma.02G013100	C4	C6
Glyma.02G013200	C4	C5
Glyma.02G013300	C2	C2
Glyma.02G013400	C3	C1
Glyma.02G013500	C3	C6
Glyma.02G013600	C5	C5
Glyma.02G013700	C3	C3
Glyma.02G013800	C6	C6
Glyma.02G013900	C5	C5
Glyma.02G014000	C5	C6
Glyma.02G014100	C4	C5
Glyma.02G014200	C3	C5
Glyma.02G014300	C4	C3
Glyma.02G014500	C5	C5
Glyma.02G014700	C6	C6
Glyma.02G014800	C3	C3
Glyma.02G014900	C3	C3
Glyma.02G015000	C4	C3
Glyma.02G015100	C4	C6
Glyma.02G015200	C4	C3
Glyma.02G015500	C2	C2
Glyma.02G015600	C3	C6
Glyma.02G015700	C5	C6
Glyma.02G015800	C1	C1
Glyma.02G016100	C4	C6
Glyma.02G016400	C3	C1
Glyma.02G016500	C1	C2
Glyma.02G016600	C2	C6
Glyma.02G016700	C4	C2
Glyma.02G016800	C3	C3
Glyma.02G016900	C4	C5
Glyma.02G017000	C4	C2
Glyma.02G017100	C1	C1
Glyma.02G017200	C3	C3
Glyma.02G017400	C3	C6
Glyma.02G017500	C4	C1
Glyma.02G017600	C3	C6
Glyma.02G017700	C5	C3
Glyma.02G017800	C5	C3
Glyma.02G018000	C3	C3
Glyma.02G018300	C4	C3
Glyma.02G018400	C3	C2
Glyma.02G018500	C4	C4
Glyma.02G018600	C3	C3
Glyma.02G018700	C2	C3
Glyma.02G018800	C6	C6
Glyma.02G018900	C1	C1
Glyma.02G019000	C5	C5
[truncated: 44,190 more rows]
