# Supplementary material for: Transcriptomal dissection of soybean circadian rhythmicity in two geographically, phenotypically and genetically distinct cultivars
Source: BMC Genomics. 2021 Jul 10;22:529. doi: 10.1186/s12864-021-07869-8 (PMC8272290; doi:10.1186/s12864-021-07869-8)
Supplement: Supplementary file 3 — Additional file 3. [file 12864_2021_7869_MOESM3_ESM.xlsx]

## Sheet: Cluster 1 (C1)
Table S3. GO enrichment in different gene clusters (Cluster 1)
Ontology	GO.ID	Term	Annotated	Significant	Expected	classicFisher	fdr
BP	GO:0006629	lipid metabolic process	852	125	68.22	1.1e-11	6.314e-09
BP	GO:1901617	organic hydroxy compound biosynthetic pr...	12	7	0.96	1.1e-05	0.003157
BP	GO:0005975	carbohydrate metabolic process	1056	122	84.56	1.8e-05	0.003444
BP	GO:0015698	inorganic anion transport	54	13	4.32	0.00026	0.0363533
BP	GO:0008272	sulfate transport	36	10	2.88	0.00038	0.0363533
BP	GO:0072348	sulfur compound transport	36	10	2.88	0.00038	0.0363533
BP	GO:0006814	sodium ion transport	14	6	1.12	0.00045	0.0369
BP	GO:0046165	alcohol biosynthetic process	10	5	0.8	0.00058	0.041615
BP	GO:0006644	phospholipid metabolic process	107	19	8.57	0.00078	0.0474855
BP	GO:0046488	phosphatidylinositol metabolic process	84	16	6.73	0.00091	0.0474855
BP	GO:0006633	fatty acid biosynthetic process	92	17	7.37	0.00091	0.0474855
BP	GO:0006650	glycerophospholipid metabolic process	86	16	6.89	0.00118	0.0564433
BP	GO:0046486	glycerolipid metabolic process	97	17	7.77	0.00167	0.0737369
BP	GO:0044283	small molecule biosynthetic process	386	47	30.91	0.00253	0.10373
BP	GO:0055085	transmembrane transport	976	101	78.15	0.00410	0.128046
BP	GO:1901615	organic hydroxy compound metabolic proce...	50	10	4	0.00559	0.128046
BP	GO:0044255	cellular lipid metabolic process	372	44	29.79	0.00579	0.128046
BP	GO:0000079	regulation of cyclin-dependent protein s...	10	4	0.8	0.00580	0.128046
BP	GO:0001932	regulation of protein phosphorylation	10	4	0.8	0.00580	0.128046
BP	GO:0006020	inositol metabolic process	10	4	0.8	0.00580	0.128046
BP	GO:0042325	regulation of phosphorylation	10	4	0.8	0.00580	0.128046
BP	GO:0043549	regulation of kinase activity	10	4	0.8	0.00580	0.128046
BP	GO:0045859	regulation of protein kinase activity	10	4	0.8	0.00580	0.128046
BP	GO:0051338	regulation of transferase activity	10	4	0.8	0.00580	0.128046
BP	GO:0071900	regulation of protein serine/threonine k...	10	4	0.8	0.00580	0.128046
BP	GO:1904029	regulation of cyclin-dependent protein k...	10	4	0.8	0.00580	0.128046
BP	GO:0006631	fatty acid metabolic process	110	17	8.81	0.00641	0.136272
BP	GO:0015979	photosynthesis	122	18	9.77	0.00831	0.170355
BP	GO:0055114	oxidation-reduction process	1864	176	149.26	0.00925	0.183086
MF	GO:0003824	catalytic activity	11079	968	842.53	2.9e-11	1.1977e-08
MF	GO:0004553	hydrolase activity, hydrolyzing O-glycos...	566	76	43.04	8.5e-07	0.000175525
MF	GO:0016798	hydrolase activity, acting on glycosyl b...	596	78	45.32	1.7e-06	0.000234033
MF	GO:0005215	transporter activity	1066	121	81.07	5.0e-06	0.00051625
MF	GO:0004650	polygalacturonase activity	61	16	4.64	8.8e-06	0.00072688
MF	GO:0016788	hydrolase activity, acting on ester bond...	694	84	52.78	1.5e-05	0.0010325
MF	GO:0005507	copper ion binding	168	29	12.78	2.6e-05	0.001534
MF	GO:0016757	transferase activity, transferring glyco...	668	80	50.8	3.4e-05	0.00175525
MF	GO:0004089	carbonate dehydratase activity	11	6	0.84	6.3e-05	0.002891
MF	GO:0016787	hydrolase activity	3402	312	258.71	0.00013	0.005369
MF	GO:0016829	lyase activity	255	36	19.39	0.00024	0.00826
MF	GO:0015116	sulfate transmembrane transporter activi...	36	10	2.74	0.00026	0.00826
MF	GO:1901682	sulfur compound transmembrane transporte...	36	10	2.74	0.00026	0.00826
MF	GO:0016491	oxidoreductase activity	2227	211	169.36	0.00036	0.01062
MF	GO:0015103	inorganic anion transmembrane transporte...	52	12	3.95	0.00042	0.0114182
MF	GO:0042132	fructose 1,6-bisphosphate 1-phosphatase ...	10	5	0.76	0.00046	0.0114182
MF	GO:0016307	phosphatidylinositol phosphate kinase ac...	32	9	2.43	0.00047	0.0114182
MF	GO:0005506	iron ion binding	62	13	4.71	0.00067	0.0153728
MF	GO:0098772	molecular function regulator	232	32	17.64	0.00076	0.0161267
MF	GO:0016872	intramolecular lyase activity	16	6	1.22	0.00079	0.0161267
MF	GO:0050662	coenzyme binding	661	73	50.27	0.00082	0.0161267
MF	GO:0030599	pectinesterase activity	96	17	7.3	0.00086	0.0161445
MF	GO:0019203	carbohydrate phosphatase activity	12	5	0.91	0.00127	0.0218546
MF	GO:0050308	sugar-phosphatase activity	12	5	0.91	0.00127	0.0218546
MF	GO:0042626	ATPase activity, coupled to transmembran...	109	18	8.29	0.00141	0.0223973
MF	GO:0043492	ATPase activity, coupled to movement of ...	109	18	8.29	0.00141	0.0223973
MF	GO:0016830	carbon-carbon lyase activity	103	17	7.83	0.00191	0.0292159
MF	GO:0022804	active transmembrane transporter activit...	278	35	21.14	0.00226	0.033335
MF	GO:0016762	xyloglucan:xyloglucosyl transferase acti...	55	11	4.18	0.00252	0.0358883
MF	GO:0016853	isomerase activity	210	28	15.97	0.00261	0.035931
MF	GO:0015399	primary active transmembrane transporter...	116	18	8.82	0.00288	0.03717
MF	GO:0015405	P-P-bond-hydrolysis-driven transmembrane...	116	18	8.82	0.00288	0.03717
MF	GO:0003755	peptidyl-prolyl cis-trans isomerase acti...	58	11	4.41	0.00389	0.0469214
MF	GO:0016859	cis-trans isomerase activity	58	11	4.41	0.00389	0.0469214
MF	GO:0016717	oxidoreductase activity, acting on paire...	15	5	1.14	0.00398	0.0469214
MF	GO:0030234	enzyme regulator activity	177	24	13.46	0.00409	0.0469214
MF	GO:0004857	enzyme inhibitor activity	139	20	10.57	0.00427	0.0476624
MF	GO:0004506	squalene monooxygenase activity	10	4	0.76	0.00482	0.0497665
MF	GO:0019900	kinase binding	10	4	0.76	0.00482	0.0497665
MF	GO:0019901	protein kinase binding	10	4	0.76	0.00482	0.0497665
MF	GO:0022857	transmembrane transporter activity	811	81	61.67	0.00697	0.07021
MF	GO:0048037	cofactor binding	1258	118	95.67	0.00973	0.0956783
CC	GO:0016020	membrane	2911	261	214.56	2.4e-06	0.0003072
CC	GO:0009523	photosystem II	65	16	4.79	1.3e-05	0.000832
CC	GO:0016021	integral component of membrane	1152	119	84.91	2.4e-05	0.0009984
CC	GO:0005618	cell wall	118	22	8.7	3.9e-05	0.0009984
CC	GO:0030312	external encapsulating structure	118	22	8.7	3.9e-05	0.0009984
CC	GO:0031224	intrinsic component of membrane	1179	119	86.9	7.1e-05	0.00151467
CC	GO:0042651	thylakoid membrane	44	11	3.24	0.00025	0.00457143
CC	GO:0009654	photosystem II oxygen evolving complex	38	10	2.8	0.00031	0.00496
CC	GO:0009579	thylakoid	102	18	7.52	0.00040	0.00500364
CC	GO:0044436	thylakoid part	102	18	7.52	0.00040	0.00500364
CC	GO:0044425	membrane part	1477	139	108.86	0.00043	0.00500364
CC	GO:0034357	photosynthetic membrane	97	17	7.15	0.00063	0.00672
CC	GO:1990204	oxidoreductase complex	49	11	3.61	0.00069	0.00679385
CC	GO:0009521	photosystem	94	16	6.93	0.00124	0.0113371
CC	GO:0019898	extrinsic component of membrane	46	10	3.39	0.00156	0.013312
CC	GO:0048046	apoplast	55	11	4.05	0.00189	0.01512
CC	GO:0005576	extracellular region	86	14	6.34	0.00377	0.0283859

## Sheet: Cluster 2 (C2)
Table S3. GO enrichment in different gene clusters (Cluster 2)
Ontology	GO.ID	Term	Annotated	Significant	Expected	classicFisher	fdr
BP	GO:0015979	photosynthesis	122	42	5.65	8.2e-26	4.0262e-23
BP	GO:0019684	photosynthesis, light reaction	14	9	0.65	1.5e-09	3.6825e-07
BP	GO:0006835	dicarboxylic acid transport	26	7	1.21	0.00014	0.013748
BP	GO:0015740	C4-dicarboxylate transport	26	7	1.21	0.00014	0.013748
BP	GO:0015743	malate transport	26	7	1.21	0.00014	0.013748
BP	GO:0006091	generation of precursor metabolites and ...	125	15	5.79	0.00067	0.0548283
BP	GO:0022900	electron transport chain	25	6	1.16	0.00081	0.0568157
BP	GO:0055114	oxidation-reduction process	1864	113	86.4	0.00145	0.0889937
BP	GO:0033014	tetrapyrrole biosynthetic process	57	8	2.64	0.00453	0.219611
BP	GO:0043086	negative regulation of catalytic activit...	83	10	3.85	0.00492	0.219611
BP	GO:0044092	negative regulation of molecular functio...	83	10	3.85	0.00492	0.219611
BP	GO:0008152	metabolic process	11227	546	520.39	0.00892	0.364977
BP	GO:0033013	tetrapyrrole metabolic process	78	9	3.62	0.00983	0.371272
MF	GO:0016491	oxidoreductase activity	2227	130	92.96	4.5e-05	0.016515
MF	GO:0010333	terpene synthase activity	23	6	0.96	0.00028	0.0266075
MF	GO:0008236	serine-type peptidase activity	263	24	10.98	0.00029	0.0266075
MF	GO:0017171	serine hydrolase activity	263	24	10.98	0.00029	0.0266075
MF	GO:0009055	electron transfer activity	524	39	21.87	0.00037	0.027158
MF	GO:0016705	oxidoreductase activity, acting on paire...	550	40	22.96	0.00050	0.0305833
MF	GO:0016838	carbon-oxygen lyase activity, acting on ...	29	6	1.21	0.00108	0.0566229
MF	GO:0004252	serine-type endopeptidase activity	152	15	6.34	0.00177	0.0688125
MF	GO:0070011	peptidase activity, acting on L-amino ac...	634	42	26.46	0.00224	0.0688125
MF	GO:0016851	magnesium chelatase activity	23	5	0.96	0.00225	0.0688125
MF	GO:0051002	ligase activity, forming nitrogen-metal ...	23	5	0.96	0.00225	0.0688125
MF	GO:0051003	ligase activity, forming nitrogen-metal ...	23	5	0.96	0.00225	0.0688125
MF	GO:0008233	peptidase activity	666	43	27.8	0.00321	0.0846721
MF	GO:0004175	endopeptidase activity	421	30	17.57	0.00323	0.0846721
MF	GO:0042802	identical protein binding	89	10	3.71	0.00394	0.0963987
MF	GO:0048037	cofactor binding	1258	71	52.51	0.00592	0.134159
MF	GO:0003682	chromatin binding	479	32	19.99	0.00628	0.134159
MF	GO:0016798	hydrolase activity, acting on glycosyl b...	596	38	24.88	0.00658	0.134159
MF	GO:0010277	chlorophyllide a oxygenase [overall] act...	10	3	0.42	0.00698	0.134824
MF	GO:0008762	UDP-N-acetylmuramate dehydrogenase activ...	56	7	2.34	0.00842	0.154507
CC	GO:0034357	photosynthetic membrane	97	37	4.06	6.5e-27	6.24e-25
CC	GO:0009521	photosystem	94	36	3.93	2.8e-26	1.32e-24
CC	GO:0009579	thylakoid	102	37	4.27	5.5e-26	1.32e-24
CC	GO:0044436	thylakoid part	102	37	4.27	5.5e-26	1.32e-24
CC	GO:0009522	photosystem I	25	16	1.05	8.0e-17	1.536e-15
CC	GO:0009538	photosystem I reaction center	10	9	0.42	3.3e-12	5.28e-11
CC	GO:0009523	photosystem II	65	18	2.72	7.1e-11	9.48e-10
CC	GO:0098796	membrane protein complex	324	41	13.55	7.9e-11	9.48e-10
CC	GO:0009507	chloroplast	33	11	1.38	4.7e-08	4.45091e-07
CC	GO:0009536	plastid	33	11	1.38	4.7e-08	4.45091e-07
CC	GO:0016020	membrane	2911	163	121.76	5.1e-08	4.45091e-07
CC	GO:0044425	membrane part	1477	97	61.78	3.2e-07	2.56e-06
CC	GO:0042651	thylakoid membrane	44	9	1.84	6.6e-05	0.000487385
CC	GO:0009654	photosystem II oxygen evolving complex	38	7	1.59	0.00085	0.00582857
CC	GO:0019898	extrinsic component of membrane	46	7	1.92	0.00272	0.017408
CC	GO:1990204	oxidoreductase complex	49	7	2.05	0.00393	0.02358

## Sheet: Cluster 3 (C3)
Table S3. GO enrichment in different gene clusters (Cluster 3)
Ontology	GO.ID	Term	Annotated	Significant	Expected	classicFisher	fdr
BP	GO:0042254	ribosome biogenesis	74	37	5.5	1.1e-22	6.633e-20
BP	GO:0022613	ribonucleoprotein complex biogenesis	78	37	5.79	1.2e-21	3.618e-19
BP	GO:0044085	cellular component biogenesis	239	54	17.75	8.4e-14	1.6884e-11
BP	GO:0034470	ncRNA processing	127	35	9.43	5.3e-12	7.98975e-10
BP	GO:0006364	rRNA processing	46	20	3.42	1.9e-11	1.9095e-09
BP	GO:0016072	rRNA metabolic process	46	20	3.42	1.9e-11	1.9095e-09
BP	GO:0006396	RNA processing	236	49	17.53	3.2e-11	2.75657e-09
BP	GO:1901566	﻿organonitrogen compound biosynthetic process	1094	140	81.25	5.6e-11	4.221e-09
BP	GO:0006412	translation	580	86	43.08	3.7e-10	2.479e-08
BP	GO:0043043	peptide biosynthetic process	587	86	43.6	6.7e-10	4.0401e-08
BP	GO:0043604	amide biosynthetic process	617	89	45.83	7.5e-10	4.11136e-08
BP	GO:0006518	peptide metabolic process	601	87	44.64	9.8e-10	4.9245e-08
BP	GO:0071840	﻿cellular component organization or biogenesis	514	77	38.18	2.0e-09	9.27692e-08
BP	GO:0043603	cellular amide metabolic process	643	90	47.76	2.8e-09	1.206e-07
BP	GO:0034660	ncRNA metabolic process	204	39	15.15	3.6e-08	1.4472e-06
BP	GO:0034641	﻿cellular nitrogen compound metabolic process	3539	331	262.85	5.7e-07	2.14819e-05
BP	GO:0009451	RNA modification	73	17	5.42	1.9e-05	0.000673941
BP	GO:0006807	nitrogen compound metabolic process	6836	573	507.72	2.2e-05	0.000737
BP	GO:0008033	tRNA processing	86	18	6.39	4.9e-05	0.00155511
BP	GO:0032259	methylation	102	20	7.58	5.2e-05	0.0015678
BP	GO:0043414	macromolecule methylation	90	18	6.68	9.3e-05	0.00267043
BP	GO:0010467	gene expression	2660	240	197.56	0.00040	0.0107491
BP	GO:0051641	cellular localization	269	36	19.98	0.00041	0.0107491
BP	GO:0001510	RNA methylation	16	6	1.19	0.00069	0.0171252
BP	GO:0006261	DNA-dependent DNA replication	11	5	0.82	0.00071	0.0171252
BP	GO:0015995	chlorophyll biosynthetic process	22	7	1.63	0.00077	0.0178581
BP	GO:0006779	porphyrin-containing compound biosynthet...	35	9	2.6	0.00080	0.0178667
BP	GO:0009987	cellular process	8729	696	648.31	0.00116	0.0249814
BP	GO:1901564	organonitrogen compound metabolic proces...	4412	372	327.68	0.00144	0.0299421
BP	GO:0043170	macromolecule metabolic process	6399	522	475.26	0.00169	0.033165
BP	GO:0006479	protein methylation	62	12	4.6	0.00178	0.033165
BP	GO:0008213	protein alkylation	62	12	4.6	0.00178	0.033165
BP	GO:0001522	pseudouridine synthesis	32	8	2.38	0.00190	0.033165
BP	GO:0034613	cellular protein localization	231	30	17.16	0.00193	0.033165
BP	GO:0070727	cellular macromolecule localization	231	30	17.16	0.00193	0.033165
BP	GO:0006457	protein folding	162	23	12.03	0.00198	0.033165
BP	GO:0006259	DNA metabolic process	385	44	28.59	0.00279	0.0454695
BP	GO:0034622	cellular protein-containing complex asse...	103	16	7.65	0.00373	0.0591892
BP	GO:0006886	intracellular protein transport	211	27	15.67	0.00388	0.0599908
BP	GO:0046148	pigment biosynthetic process	44	9	3.27	0.00442	0.0666315
BP	GO:0006399	tRNA metabolic process	163	22	12.11	0.00459	0.0675066
BP	GO:0006333	chromatin assembly or disassembly	37	8	2.75	0.00501	0.0719293
BP	GO:0046907	intracellular transport	228	28	16.93	0.00589	0.0807198
BP	GO:0051649	establishment of localization in cell	228	28	16.93	0.00589	0.0807198
BP	GO:0000154	rRNA modification	11	4	0.82	0.00654	0.0842917
BP	GO:0065003	protein-containing complex assembly	109	16	8.1	0.00654	0.0842917
BP	GO:0045184	establishment of protein localization	283	33	21.02	0.00657	0.0842917
BP	GO:0008104	protein localization	296	34	21.98	0.00735	0.0923344
BP	GO:0044267	cellular protein metabolic process	3145	266	233.58	0.00775	0.0947065
BP	GO:0006260	DNA replication	83	13	6.16	0.00792	0.0947065
BP	GO:0009072	aromatic amino acid family metabolic pro...	48	9	3.57	0.00801	0.0947065
BP	GO:0033036	macromolecule localization	310	35	23.02	0.00857	0.0980728
BP	GO:0019538	protein metabolic process	3733	311	277.25	0.00862	0.0980728
BP	GO:0006725	cellular aromatic compound metabolic pro...	3012	255	223.71	0.00885	0.098825
BP	GO:0044238	primary metabolic process	8225	648	610.88	0.00988	0.108321
MF	GO:0003735	structural constituent of ribosome	424	77	31.98	3.9e-13	1.6107e-10
MF	GO:0005198	structural molecule activity	507	84	38.24	5.6e-12	1.1564e-09
MF	GO:0003723	RNA binding	482	72	36.36	1.8e-08	2.478e-06
MF	GO:0008026	ATP-dependent helicase activity	189	36	14.26	2.1e-07	1.7346e-05
MF	GO:0070035	purine NTP-dependent helicase activity	189	36	14.26	2.1e-07	1.7346e-05
MF	GO:0004386	helicase activity	357	53	26.93	1.6e-06	0.000110133
MF	GO:0008536	Ran GTPase binding	21	8	1.58	8.6e-05	0.005074
MF	GO:0008175	tRNA methyltransferase activity	23	8	1.73	0.00018	0.0092925
MF	GO:0003676	nucleic acid binding	2875	262	216.85	0.00045	0.02065
MF	GO:0016887	ATPase activity	526	61	39.67	0.00052	0.021476
MF	GO:0008168	methyltransferase activity	392	48	29.57	0.00061	0.0220267
MF	GO:0042623	ATPase activity, coupled	321	41	24.21	0.00064	0.0220267
MF	GO:0008173	RNA methyltransferase activity	41	10	3.09	0.00075	0.0238269
MF	GO:0016851	magnesium chelatase activity	23	7	1.73	0.00114	0.0276953
MF	GO:0051002	ligase activity, forming nitrogen-metal ...	23	7	1.73	0.00114	0.0276953
MF	GO:0051003	ligase activity, forming nitrogen-metal ...	23	7	1.73	0.00114	0.0276953
MF	GO:0051082	unfolded protein binding	66	13	4.98	0.00114	0.0276953
MF	GO:0017111	nucleoside-triphosphatase activity	1026	103	77.39	0.00168	0.03717
MF	GO:0016779	nucleotidyltransferase activity	196	27	14.78	0.00172	0.03717
MF	GO:0016741	transferase activity, transferring one-c...	423	49	31.91	0.00180	0.03717
MF	GO:0051020	GTPase binding	63	12	4.75	0.00236	0.0464133
MF	GO:0003924	GTPase activity	212	28	15.99	0.00267	0.0501232
MF	GO:0016462	pyrophosphatase activity	1046	103	78.9	0.00307	0.0551265
MF	GO:0140098	catalytic activity, acting on RNA	287	35	21.65	0.00335	0.0576479
MF	GO:0005488	binding	13903	1097	1048.67	0.00391	0.0645932
MF	GO:0005515	protein binding	5081	427	383.25	0.00447	0.06962
MF	GO:0016817	hydrolase activity, acting on acid anhyd...	1073	104	80.93	0.00472	0.06962
MF	GO:0016818	hydrolase activity, acting on acid anhyd...	1073	104	80.93	0.00472	0.06962
MF	GO:0016407	acetyltransferase activity	80	13	6.03	0.00662	0.0942779
MF	GO:0033926	glycopeptide alpha-N-acetylgalactosamini...	11	4	0.83	0.00692	0.0952653
MF	GO:0017016	Ras GTPase binding	47	9	3.55	0.00770	0.0993781
MF	GO:0031267	small GTPase binding	47	9	3.55	0.00770	0.0993781
CC	GO:0044444	cytoplasmic part	918	139	76.95	6.7e-14	1.1256e-11
CC	GO:1990904	ribonucleoprotein complex	467	86	39.15	3.4e-13	2.856e-11
CC	GO:0005840	ribosome	424	77	35.54	1.5e-11	8.4e-10
CC	GO:0005737	cytoplasm	1267	167	106.21	2.6e-11	1.092e-09
CC	GO:0043228	non-membrane-bounded organelle	612	95	51.3	4.9e-10	1.372e-08
CC	GO:0043232	intracellular non-membrane-bounded organ...	612	95	51.3	4.9e-10	1.372e-08
CC	GO:0043226	organelle	2117	228	177.46	7.0e-07	1.47e-05
CC	GO:0043229	intracellular organelle	2117	228	177.46	7.0e-07	1.47e-05
CC	GO:0032040	small-subunit processome	16	9	1.34	1.3e-06	2.42667e-05
CC	GO:0030684	preribosome	20	9	1.68	1.4e-05	0.0002352
CC	GO:0005622	intracellular	3186	311	267.07	2.0e-05	0.000305455
CC	GO:0044424	intracellular part	2873	284	240.83	3.1e-05	0.000434
CC	GO:0005623	cell	3356	321	281.32	9.4e-05	0.001128
CC	GO:0044464	cell part	3356	321	281.32	9.4e-05	0.001128
CC	GO:0031974	membrane-enclosed lumen	116	21	9.72	0.00055	0.00522667
CC	GO:0043233	organelle lumen	116	21	9.72	0.00055	0.00522667
CC	GO:0070013	intracellular organelle lumen	116	21	9.72	0.00055	0.00522667
CC	GO:0005759	mitochondrial matrix	14	6	1.17	0.00056	0.00522667
CC	GO:0032991	protein-containing complex	1540	160	129.09	0.00071	0.00627789
CC	GO:0005741	mitochondrial outer membrane	26	8	2.18	0.00093	0.00744
CC	GO:0031968	organelle outer membrane	26	8	2.18	0.00093	0.00744
CC	GO:0015934	large ribosomal subunit	12	5	1.01	0.00195	0.0142435
CC	GO:0044391	ribosomal subunit	12	5	1.01	0.00195	0.0142435
CC	GO:0019867	outer membrane	36	9	3.02	0.00229	0.01603
CC	GO:0044429	mitochondrial part	78	14	6.54	0.00481	0.0323232

## Sheet: Cluster 4 (C4)
Table S3. GO enrichment in different gene clusters (Cluster 4)
Ontology	GO.ID	Term	Annotated	Significant	Expected	classicFisher	fdr
BP	GO:0051171	regulation of nitrogen compound metaboli...	1648	94	56.14	2.8e-07	1.65927e-05
BP	GO:0080090	regulation of primary metabolic process	1648	94	56.14	2.8e-07	1.65927e-05
BP	GO:0009889	regulation of biosynthetic process	1625	93	55.35	2.8e-07	1.65927e-05
BP	GO:0010556	regulation of macromolecule biosynthetic...	1625	93	55.35	2.8e-07	1.65927e-05
BP	GO:0031326	regulation of cellular biosynthetic proc...	1625	93	55.35	2.8e-07	1.65927e-05
BP	GO:2000112	regulation of cellular macromolecule bio...	1625	93	55.35	2.8e-07	1.65927e-05
BP	GO:0031323	regulation of cellular metabolic process	1650	94	56.21	2.9e-07	1.65927e-05
BP	GO:0006355	regulation of transcription, DNA-templat...	1611	92	54.88	3.6e-07	1.65927e-05
BP	GO:0051252	regulation of RNA metabolic process	1611	92	54.88	3.6e-07	1.65927e-05
BP	GO:1903506	regulation of nucleic acid-templated tra...	1611	92	54.88	3.6e-07	1.65927e-05
BP	GO:2001141	regulation of RNA biosynthetic process	1611	92	54.88	3.6e-07	1.65927e-05
BP	GO:0010468	regulation of gene expression	1641	93	55.9	4.4e-07	1.73829e-05
BP	GO:0019219	regulation of nucleobase-containing comp...	1621	92	55.22	4.8e-07	1.73829e-05
BP	GO:0060255	regulation of macromolecule metabolic pr...	1668	94	56.82	4.8e-07	1.73829e-05
BP	GO:0019222	regulation of metabolic process	1675	94	57.06	5.8e-07	1.9604e-05
BP	GO:0050794	regulation of cellular process	2420	123	82.43	1.5e-06	4.75312e-05
BP	GO:0050789	regulation of biological process	2447	123	83.35	2.6e-06	7.75412e-05
BP	GO:0006351	transcription, DNA-templated	1806	96	61.52	4.7e-06	0.000125416
BP	GO:0097659	nucleic acid-templated transcription	1806	96	61.52	4.7e-06	0.000125416
BP	GO:0032774	RNA biosynthetic process	1811	96	61.69	5.3e-06	0.000134355
BP	GO:0065007	biological regulation	2630	127	89.59	1.3e-05	0.000313857
BP	GO:0034654	nucleobase-containing compound biosynthe...	1998	98	68.06	9.6e-05	0.00221236
BP	GO:1901362	organic cyclic compound biosynthetic pro...	2287	109	77.9	0.00012	0.00264522
BP	GO:0019438	aromatic compound biosynthetic process	2123	101	72.32	0.00023	0.00485875
BP	GO:0018130	heterocycle biosynthetic process	2127	101	72.45	0.00025	0.00507
BP	GO:0016070	RNA metabolic process	2169	101	73.88	0.00051	0.009945
BP	GO:0006979	response to oxidative stress	145	13	4.94	0.00137	0.0257256
BP	GO:0055114	oxidation-reduction process	1864	83	63.49	0.00590	0.106832
MF	GO:0043565	sequence-specific DNA binding	649	46	23.72	1.5e-05	0.00376167
MF	GO:0004842	ubiquitin-protein transferase activity	279	25	10.2	3.7e-05	0.00376167
MF	GO:0019787	ubiquitin-like protein transferase activ...	279	25	10.2	3.7e-05	0.00376167
MF	GO:0140110	transcription regulator activity	994	61	36.33	5.4e-05	0.003904
MF	GO:0003700	DNA-binding transcription factor activit...	979	60	35.78	6.4e-05	0.003904
MF	GO:0008270	zinc ion binding	1159	68	42.36	8.0e-05	0.00406667
MF	GO:0020037	heme binding	479	34	17.51	0.00019	0.00827857
MF	GO:0046906	tetrapyrrole binding	483	34	17.65	0.00022	0.0083875
MF	GO:0016209	antioxidant activity	203	17	7.42	0.00132	0.0447333
MF	GO:0004857	enzyme inhibitor activity	139	13	5.08	0.00178	0.05429
MF	GO:0016705	oxidoreductase activity, acting on paire...	550	34	20.1	0.00211	0.0585045
MF	GO:0046914	transition metal ion binding	1416	72	51.75	0.00278	0.0675692
MF	GO:0031072	heat shock protein binding	17	4	0.62	0.00288	0.0675692
MF	GO:0004601	peroxidase activity	167	14	6.1	0.00335	0.0729821
MF	GO:0016684	oxidoreductase activity, acting on perox...	171	14	6.25	0.00415	0.0843833
MF	GO:0030234	enzyme regulator activity	177	14	6.47	0.00561	0.106941
MF	GO:0030599	pectinesterase activity	96	9	3.51	0.00849	0.152321
MF	GO:0016160	amylase activity	23	4	0.84	0.00900	0.1525
CC	GO:0000152	nuclear ubiquitin ligase complex	137	18	4.71	8.2e-07	4.469e-05
CC	GO:0005680	anaphase-promoting complex	137	18	4.71	8.2e-07	4.469e-05
CC	GO:0031461	cullin-RING ubiquitin ligase complex	154	18	5.3	4.6e-06	0.00015805
CC	GO:0000151	ubiquitin ligase complex	273	25	9.39	5.8e-06	0.00015805
CC	GO:1990234	transferase complex	367	28	12.63	4.9e-05	0.0010682
CC	GO:0005634	nucleus	1253	65	43.11	0.00018	0.00327
CC	GO:0044428	nuclear part	278	21	9.57	0.00052	0.0079025
CC	GO:1902494	catalytic complex	556	34	19.13	0.00058	0.0079025

## Sheet: Cluster 5 (C5)
Table S3. GO enrichment in different gene clusters (Cluster 5)
Ontology	GO.ID	Term	Annotated	Significant	Expected	classicFisher	fdr
BP	GO:0043603	cellular amide metabolic process	643	144	70.67	1.4e-17	6.517e-15
BP	GO:0006518	peptide metabolic process	601	137	66.05	1.9e-17	6.517e-15
BP	GO:0043604	amide biosynthetic process	617	137	67.81	2.0e-16	3.773e-14
BP	GO:0006412	translation	580	131	63.74	2.2e-16	3.773e-14
BP	GO:0043043	peptide biosynthetic process	587	131	64.51	6.1e-16	8.3692e-14
BP	GO:1901566	organonitrogen compound biosynthetic pro...	1094	202	120.24	1.5e-14	1.715e-12
BP	GO:0006457	protein folding	162	54	17.8	1.9e-14	1.862e-12
BP	GO:0034641	cellular nitrogen compound metabolic pro...	3539	496	388.95	6.7e-11	5.74525e-09
BP	GO:1902600	proton transmembrane transport	72	24	7.91	3.4e-07	2.59156e-05
BP	GO:0007264	small GTPase mediated signal transductio...	204	47	22.42	5.7e-07	3.9102e-05
BP	GO:0098655	cation transmembrane transport	77	24	8.46	1.4e-06	7.38769e-05
BP	GO:0098660	inorganic ion transmembrane transport	77	24	8.46	1.4e-06	7.38769e-05
BP	GO:0098662	inorganic cation transmembrane transport	77	24	8.46	1.4e-06	7.38769e-05
BP	GO:0015672	monovalent inorganic cation transport	91	25	10	1.0e-05	0.00049
BP	GO:0044265	cellular macromolecule catabolic process	169	38	18.57	1.2e-05	0.0005488
BP	GO:0035556	intracellular signal transduction	302	58	33.19	1.5e-05	0.000643125
BP	GO:0010467	gene expression	2660	354	292.35	2.0e-05	0.0007203
BP	GO:0044257	cellular protein catabolic process	160	36	17.58	2.0e-05	0.0007203
BP	GO:0051603	proteolysis involved in cellular protein...	160	36	17.58	2.0e-05	0.0007203
BP	GO:0044271	cellular nitrogen compound biosynthetic ...	2712	360	298.06	2.1e-05	0.0007203
BP	GO:0065008	regulation of biological quality	321	60	35.28	2.5e-05	0.000816667
BP	GO:1901565	organonitrogen compound catabolic proces...	236	47	25.94	3.7e-05	0.00115373
BP	GO:0030163	protein catabolic process	168	36	18.46	6.1e-05	0.00181939
BP	GO:0009451	RNA modification	73	20	8.02	8.1e-05	0.00225008
BP	GO:1901576	organic substance biosynthetic process	3536	451	388.62	8.2e-05	0.00225008
BP	GO:0009117	nucleotide metabolic process	233	45	25.61	0.00011	0.00290231
BP	GO:0034220	ion transmembrane transport	163	34	17.91	0.00017	0.00402138
BP	GO:0015985	energy coupled proton transport, down el...	25	10	2.75	0.00017	0.00402138
BP	GO:0015986	ATP synthesis coupled proton transport	25	10	2.75	0.00017	0.00402138
BP	GO:0044085	cellular component biogenesis	239	45	26.27	0.00021	0.0046471
BP	GO:0006753	nucleoside phosphate metabolic process	246	46	27.04	0.00021	0.0046471
BP	GO:0009123	nucleoside monophosphate metabolic proce...	146	31	16.05	0.00023	0.00493063
BP	GO:0009057	macromolecule catabolic process	213	41	23.41	0.00024	0.00498909
BP	GO:0044249	cellular biosynthetic process	3420	432	375.88	0.00030	0.00588
BP	GO:0006396	RNA processing	236	44	25.94	0.00030	0.00588
BP	GO:0006366	transcription by RNA polymerase II	47	14	5.17	0.00036	0.00602341
BP	GO:0015988	energy coupled proton transmembrane tran...	47	14	5.17	0.00036	0.00602341
BP	GO:0015991	ATP hydrolysis coupled proton transport	47	14	5.17	0.00036	0.00602341
BP	GO:0090662	ATP hydrolysis coupled transmembrane tra...	47	14	5.17	0.00036	0.00602341
BP	GO:0099131	ATP hydrolysis coupled ion transmembrane...	47	14	5.17	0.00036	0.00602341
BP	GO:0099132	ATP hydrolysis coupled cation transmembr...	47	14	5.17	0.00036	0.00602341
BP	GO:0009058	biosynthetic process	3781	472	415.55	0.00042	0.00670409
BP	GO:0009126	purine nucleoside monophosphate metaboli...	138	29	15.17	0.00043	0.00670409
BP	GO:0009167	purine ribonucleoside monophosphate meta...	138	29	15.17	0.00043	0.00670409
BP	GO:0034470	ncRNA processing	127	27	13.96	0.00055	0.00838444
BP	GO:0009165	nucleotide biosynthetic process	167	33	18.35	0.00058	0.00864957
BP	GO:0006352	DNA-templated transcription, initiation	84	20	9.23	0.00062	0.00901963
BP	GO:0045454	cell redox homeostasis	216	40	23.74	0.00064	0.00901963
BP	GO:0019693	ribose phosphate metabolic process	196	37	21.54	0.00069	0.00901963
BP	GO:0009161	ribonucleoside monophosphate metabolic p...	142	29	15.61	0.00070	0.00901963
BP	GO:0009144	purine nucleoside triphosphate metabolic...	129	27	14.18	0.00071	0.00901963
BP	GO:0009199	ribonucleoside triphosphate metabolic pr...	129	27	14.18	0.00071	0.00901963
BP	GO:0009205	purine ribonucleoside triphosphate metab...	129	27	14.18	0.00071	0.00901963
BP	GO:0055086	nucleobase-containing small molecule met...	281	49	30.88	0.00071	0.00901963
BP	GO:0006163	purine nucleotide metabolic process	163	32	17.91	0.00078	0.00972873
BP	GO:0009141	nucleoside triphosphate metabolic proces...	130	27	14.29	0.00080	0.0098
BP	GO:1901293	nucleoside phosphate biosynthetic proces...	177	34	19.45	0.00082	0.00986877
BP	GO:0072521	purine-containing compound metabolic pro...	164	32	18.02	0.00087	0.01029
BP	GO:0046836	glycolipid transport	12	6	1.32	0.00090	0.01029
BP	GO:1901264	carbohydrate derivative transport	12	6	1.32	0.00090	0.01029
BP	GO:0006414	translational elongation	35	11	3.85	0.00093	0.0104587
BP	GO:0009150	purine ribonucleotide metabolic process	159	31	17.47	0.00105	0.0116177
BP	GO:0044248	cellular catabolic process	400	64	43.96	0.00128	0.0139378
BP	GO:0046034	ATP metabolic process	121	25	13.3	0.00133	0.0142559
BP	GO:1901575	organic substance catabolic process	386	62	42.42	0.00137	0.0144588
BP	GO:0019725	cellular homeostasis	226	40	24.84	0.00158	0.0163821
BP	GO:0009259	ribonucleotide metabolic process	163	31	17.91	0.00160	0.0163821
BP	GO:0009059	macromolecule biosynthetic process	2778	350	305.32	0.00165	0.0166456
BP	GO:0044281	small molecule metabolic process	861	122	94.63	0.00172	0.0171003
BP	GO:0034645	cellular macromolecule biosynthetic proc...	2772	349	304.66	0.00176	0.017248
BP	GO:0017144	drug metabolic process	250	43	27.48	0.00192	0.018551
BP	GO:0006164	purine nucleotide biosynthetic process	132	26	14.51	0.00221	0.0210564
BP	GO:0070925	organelle assembly	23	8	2.53	0.00225	0.0211438
BP	GO:0006801	superoxide metabolic process	14	6	1.54	0.00240	0.0213818
BP	GO:0006869	lipid transport	14	6	1.54	0.00240	0.0213818
BP	GO:0010876	lipid localization	14	6	1.54	0.00240	0.0213818
BP	GO:0072593	reactive oxygen species metabolic proces...	14	6	1.54	0.00240	0.0213818
BP	GO:0072522	purine-containing compound biosynthetic ...	133	26	14.62	0.00246	0.0216354
BP	GO:0022607	cellular component assembly	161	30	17.69	0.00261	0.0226641
BP	GO:0034660	ncRNA metabolic process	204	36	22.42	0.00276	0.023667
BP	GO:0009152	purine ribonucleotide biosynthetic proce...	128	25	14.07	0.00299	0.0253227
BP	GO:0051128	regulation of cellular component organiz...	24	8	2.64	0.00305	0.0255159
BP	GO:0006364	rRNA processing	46	12	5.06	0.00329	0.0268683
BP	GO:0016072	rRNA metabolic process	46	12	5.06	0.00329	0.0268683
BP	GO:0009124	nucleoside monophosphate biosynthetic pr...	129	25	14.18	0.00333	0.0268751
BP	GO:0042592	homeostatic process	243	41	26.71	0.00344	0.02744
BP	GO:1901360	organic cyclic compound metabolic proces...	3158	390	347.08	0.00351	0.0276766
BP	GO:0030029	actin filament-based process	20	7	2.2	0.00407	0.031371
BP	GO:0030036	actin cytoskeleton organization	20	7	2.2	0.00407	0.031371
BP	GO:0000154	rRNA modification	11	5	1.21	0.00417	0.0314354
BP	GO:0044087	regulation of cellular component biogene...	11	5	1.21	0.00417	0.0314354
BP	GO:0009260	ribonucleotide biosynthetic process	132	25	14.51	0.00456	0.0336361
BP	GO:0046390	ribose phosphate biosynthetic process	132	25	14.51	0.00456	0.0336361
BP	GO:0009987	cellular process	8729	1008	959.36	0.00466	0.0340081
BP	GO:0009056	catabolic process	455	68	50.01	0.00514	0.0371162
BP	GO:0009127	purine nucleoside monophosphate biosynth...	121	23	13.3	0.00606	0.0428573
BP	GO:0009168	purine ribonucleoside monophosphate bios...	121	23	13.3	0.00606	0.0428573
BP	GO:0006465	signal peptide processing	12	5	1.32	0.00650	0.0450404
BP	GO:0022904	respiratory electron transport chain	12	5	1.32	0.00650	0.0450404
BP	GO:0032259	methylation	102	20	11.21	0.00710	0.048706
BP	GO:0006511	ubiquitin-dependent protein catabolic pr...	144	26	15.83	0.00739	0.0488775
BP	GO:0019941	modification-dependent protein catabolic...	144	26	15.83	0.00739	0.0488775
BP	GO:0043632	modification-dependent macromolecule cat...	144	26	15.83	0.00739	0.0488775
BP	GO:0006367	transcription initiation from RNA polyme...	17	6	1.87	0.00741	0.0488775
BP	GO:0046483	heterocycle metabolic process	3011	368	330.92	0.00893	0.05831
BP	GO:0009156	ribonucleoside monophosphate biosyntheti...	125	23	13.74	0.00901	0.05831
BP	GO:0032268	regulation of cellular protein metabolic...	23	7	2.53	0.00958	0.0585466
BP	GO:0032507	maintenance of protein location in cell	13	5	1.43	0.00962	0.0585466
BP	GO:0045185	maintenance of protein location	13	5	1.43	0.00962	0.0585466
BP	GO:0051235	maintenance of location	13	5	1.43	0.00962	0.0585466
BP	GO:0051651	maintenance of location in cell	13	5	1.43	0.00962	0.0585466
BP	GO:0009142	nucleoside triphosphate biosynthetic pro...	112	21	12.31	0.00989	0.0585466
BP	GO:0009145	purine nucleoside triphosphate biosynthe...	112	21	12.31	0.00989	0.0585466
BP	GO:0009201	ribonucleoside triphosphate biosynthetic...	112	21	12.31	0.00989	0.0585466
BP	GO:0009206	purine ribonucleoside triphosphate biosy...	112	21	12.31	0.00989	0.0585466
BP	GO:0006520	cellular amino acid metabolic process	304	47	33.41	0.00990	0.0585466
MF	GO:0003735	structural constituent of ribosome	424	106	44.02	3.4e-18	1.5844e-15
MF	GO:0004298	threonine-type endopeptidase activity	37	25	3.84	1.2e-16	1.864e-14
MF	GO:0070003	threonine-type peptidase activity	37	25	3.84	1.2e-16	1.864e-14
MF	GO:0005198	structural molecule activity	507	107	52.64	5.2e-13	6.058e-11
MF	GO:0003723	RNA binding	482	91	50.04	1.1e-08	1.0252e-06
MF	GO:0015078	proton transmembrane transporter activit...	138	36	14.33	1.3e-07	1.00967e-05
MF	GO:0016853	isomerase activity	210	46	21.8	7.3e-07	4.85971e-05
MF	GO:0019843	rRNA binding	25	12	2.6	2.2e-06	0.00012815
MF	GO:0140098	catalytic activity, acting on RNA	287	56	29.8	2.5e-06	0.000129444
MF	GO:0016879	ligase activity, forming carbon-nitrogen...	167	37	17.34	6.5e-06	0.0003029
MF	GO:0016881	acid-amino acid ligase activity	104	26	10.8	1.6e-05	0.000677818
MF	GO:0015002	heme-copper terminal oxidase activity	19	9	1.97	4.8e-05	0.00173973
MF	GO:0003755	peptidyl-prolyl cis-trans isomerase acti...	58	17	6.02	5.5e-05	0.00173973
MF	GO:0016859	cis-trans isomerase activity	58	17	6.02	5.5e-05	0.00173973
MF	GO:0003899	DNA-directed 5'-3' RNA polymerase activi...	75	20	7.79	5.6e-05	0.00173973
MF	GO:0015077	monovalent inorganic cation transmembran...	178	36	18.48	6.8e-05	0.0019805
MF	GO:0051082	unfolded protein binding	66	18	6.85	9.5e-05	0.00260412
MF	GO:0034062	5'-3' RNA polymerase activity	82	20	8.51	0.00021	0.00466
MF	GO:0097747	RNA polymerase activity	82	20	8.51	0.00021	0.00466
MF	GO:0004129	cytochrome-c oxidase activity	18	8	1.87	0.00022	0.00466
MF	GO:0016675	oxidoreductase activity, acting on a hem...	18	8	1.87	0.00022	0.00466
MF	GO:0016676	oxidoreductase activity, acting on a hem...	18	8	1.87	0.00022	0.00466
MF	GO:0016810	hydrolase activity, acting on carbon-nit...	43	13	4.46	0.00029	0.00587565
MF	GO:0019205	nucleobase-containing compound kinase ac...	28	10	2.91	0.00032	0.00621333
MF	GO:0016874	ligase activity	288	49	29.9	0.00036	0.0067104
MF	GO:0022890	inorganic cation transmembrane transport...	296	50	30.73	0.00038	0.00676452
MF	GO:0001883	purine nucleoside binding	390	62	40.49	0.00045	0.00676452
MF	GO:0005525	GTP binding	390	62	40.49	0.00045	0.00676452
MF	GO:0032549	ribonucleoside binding	390	62	40.49	0.00045	0.00676452
MF	GO:0032550	purine ribonucleoside binding	390	62	40.49	0.00045	0.00676452
MF	GO:0032561	guanyl ribonucleotide binding	390	62	40.49	0.00045	0.00676452
MF	GO:0001882	nucleoside binding	392	62	40.7	0.00051	0.00740118
MF	GO:0051536	iron-sulfur cluster binding	94	21	9.76	0.00054	0.00740118
MF	GO:0051540	metal cluster binding	94	21	9.76	0.00054	0.00740118
MF	GO:0005048	signal sequence binding	12	6	1.25	0.00066	0.00809368
MF	GO:0017089	glycolipid transporter activity	12	6	1.25	0.00066	0.00809368
MF	GO:0042277	peptide binding	12	6	1.25	0.00066	0.00809368
MF	GO:0051861	glycolipid binding	12	6	1.25	0.00066	0.00809368
MF	GO:0008324	cation transmembrane transporter activit...	321	52	33.33	0.00080	0.00943366
MF	GO:0019001	guanyl nucleotide binding	399	62	41.43	0.00081	0.00943366
MF	GO:0016741	transferase activity, transferring one-c...	423	65	43.92	0.00083	0.00943366
MF	GO:0033218	amide binding	27	9	2.8	0.00113	0.0125376
MF	GO:0004602	glutathione peroxidase activity	14	6	1.45	0.00179	0.0193986
MF	GO:0008168	methyltransferase activity	392	59	40.7	0.00229	0.0242532
MF	GO:0009982	pseudouridine synthase activity	26	8	2.7	0.00375	0.0388333
MF	GO:0016491	oxidoreductase activity	2227	267	231.22	0.00536	0.0542345
MF	GO:0008233	peptidase activity	666	90	69.15	0.00547	0.0542345
MF	GO:0003676	nucleic acid binding	2875	338	298.5	0.00564	0.054755
MF	GO:0016866	intramolecular transferase activity	52	12	5.4	0.00606	0.0576318
MF	GO:0004175	endopeptidase activity	421	60	43.71	0.00710	0.066172
MF	GO:0008173	RNA methyltransferase activity	41	10	4.26	0.00786	0.0718188
MF	GO:0008276	protein methyltransferase activity	75	15	7.79	0.00939	0.0841488
CC	GO:0005737	cytoplasm	1267	267	171.6	2.1e-17	3.402e-15
CC	GO:0005839	proteasome core complex	37	25	5.01	5.2e-14	4.212e-12
CC	GO:1905368	peptidase complex	55	30	7.45	5.8e-13	3.132e-11
CC	GO:0000502	proteasome complex	41	25	5.55	1.7e-12	5.508e-11
CC	GO:1905369	endopeptidase complex	41	25	5.55	1.7e-12	5.508e-11
CC	GO:0005840	ribosome	424	106	57.42	3.3e-11	8.91e-10
CC	GO:1990904	ribonucleoprotein complex	467	113	63.25	6.3e-11	1.458e-09
CC	GO:0043228	non-membrane-bounded organelle	612	134	82.89	1.4e-09	2.52e-08
CC	GO:0043232	intracellular non-membrane-bounded organ...	612	134	82.89	1.4e-09	2.52e-08
CC	GO:0019773	proteasome core complex, alpha-subunit c...	21	15	2.84	2.1e-09	3.402e-08
CC	GO:0005743	mitochondrial inner membrane	31	18	4.2	7.2e-09	1.06036e-07
CC	GO:0019866	organelle inner membrane	33	18	4.47	2.8e-08	3.78e-07
CC	GO:0032991	protein-containing complex	1540	269	208.57	1.9e-07	2.36769e-06
CC	GO:0098800	inner mitochondrial membrane protein com...	18	12	2.44	3.0e-07	3.47143e-06
CC	GO:0044444	cytoplasmic part	918	172	124.33	9.0e-07	9.72e-06
CC	GO:0005739	mitochondrion	89	29	12.05	2.8e-06	2.835e-05
CC	GO:0005622	intracellular	3186	491	431.5	3.2e-06	3.04941e-05
CC	GO:0031966	mitochondrial membrane	59	22	7.99	3.8e-06	3.41053e-05
CC	GO:0098798	mitochondrial protein complex	28	14	3.79	4.0e-06	3.41053e-05
CC	GO:0044424	intracellular part	2873	448	389.11	4.6e-06	3.726e-05
CC	GO:0044455	mitochondrial membrane part	29	14	3.93	6.7e-06	5.16857e-05
CC	GO:0016272	prefoldin complex	20	11	2.71	1.4e-05	0.000103091
CC	GO:0005740	mitochondrial envelope	64	22	8.67	1.7e-05	0.000119739
CC	GO:0044429	mitochondrial part	78	25	10.56	1.9e-05	0.00012825
CC	GO:0016469	proton-transporting two-sector ATPase co...	67	22	9.07	3.9e-05	0.00025272
CC	GO:0033177	proton-transporting two-sector ATPase co...	38	15	5.15	6.2e-05	0.000386308
CC	GO:0070469	respiratory chain	10	7	1.35	6.7e-05	0.000402
CC	GO:0005623	cell	3356	503	454.52	0.00011	0.000614483
CC	GO:0044464	cell part	3356	503	454.52	0.00011	0.000614483
CC	GO:0031967	organelle envelope	80	23	10.83	0.00026	0.001404
CC	GO:0031975	envelope	81	23	10.97	0.00031	0.00162
CC	GO:0043226	organelle	2117	328	286.72	0.00067	0.00328909
CC	GO:0043229	intracellular organelle	2117	328	286.72	0.00067	0.00328909
CC	GO:0005753	mitochondrial proton-transporting ATP sy...	10	6	1.35	0.00078	0.00371647
CC	GO:0045263	proton-transporting ATP synthase complex...	11	6	1.49	0.00153	0.00708171
CC	GO:0045259	proton-transporting ATP synthase complex	22	8	2.98	0.00605	0.027225

## Sheet: Cluster 6 (C6)
Table S3. GO enrichment in different gene clusters (Cluster 6)
Ontology	GO.ID	Term	Annotated	Significant	Expected	classicFisher	fdr
BP	GO:0006468	protein phosphorylation	1974	283	158.6	9.1e-25	5.2416e-22
BP	GO:0016310	phosphorylation	2089	286	167.84	7.2e-22	1.1952e-19
BP	GO:0006464	cellular protein modification process	2352	312	188.98	8.3e-22	1.1952e-19
BP	GO:0036211	protein modification process	2352	312	188.98	8.3e-22	1.1952e-19
BP	GO:0043412	macromolecule modification	2431	317	195.32	5.7e-21	6.5664e-19
BP	GO:0006793	phosphorus metabolic process	2418	310	194.28	2.7e-19	2.22171e-17
BP	GO:0006796	﻿phosphate-containing compound metabolic process	2418	310	194.28	2.7e-19	2.22171e-17
BP	GO:0008037	cell recognition	121	30	9.72	1.7e-08	8.16e-07
BP	GO:0009856	pollination	121	30	9.72	1.7e-08	8.16e-07
BP	GO:0009875	pollen-pistil interaction	121	30	9.72	1.7e-08	8.16e-07
BP	GO:0044706	multi-multicellular organism process	121	30	9.72	1.7e-08	8.16e-07
BP	GO:0048544	recognition of pollen	121	30	9.72	1.7e-08	8.16e-07
BP	GO:0000003	reproduction	125	30	10.04	3.8e-08	1.56343e-06
BP	GO:0022414	reproductive process	125	30	10.04	3.8e-08	1.56343e-06
BP	GO:0044260	cellular macromolecule metabolic process	5545	531	445.52	6.6e-08	2.5344e-06
BP	GO:0051704	multi-organism process	130	30	10.45	9.9e-08	3.564e-06
BP	GO:0044267	cellular protein metabolic process	3145	324	252.69	1.7e-07	5.76e-06
BP	GO:0032501	multicellular organismal process	138	30	11.09	4.0e-07	1.28e-05
BP	GO:0019538	protein metabolic process	3733	366	299.93	3.6e-06	0.00010656
BP	GO:0043170	macromolecule metabolic process	6399	588	514.14	3.7e-06	0.00010656
BP	GO:0044238	primary metabolic process	8225	719	660.85	0.00020	0.00548571
BP	GO:1901564	organonitrogen compound metabolic proces...	4412	407	354.49	0.00033	0.00864
BP	GO:0071704	organic substance metabolic process	8501	736	683.03	0.00058	0.0145252
BP	GO:0006807	nitrogen compound metabolic process	6836	602	549.25	0.00074	0.01776
BP	GO:0007154	cell communication	782	87	62.83	0.00108	0.0248832
BP	GO:0044237	cellular metabolic process	7238	628	581.55	0.00260	0.0576
BP	GO:0030244	cellulose biosynthetic process	63	12	5.06	0.00394	0.0840533
BP	GO:0030243	cellulose metabolic process	65	12	5.22	0.00512	0.105326
BP	GO:0015936	coenzyme A metabolic process	16	5	1.29	0.00685	0.13344
BP	GO:0033692	cellular polysaccharide biosynthetic pro...	204	27	16.39	0.00695	0.13344
BP	GO:0000271	polysaccharide biosynthetic process	205	27	16.47	0.00741	0.137683
MF	GO:0004672	protein kinase activity	1998	292	160.8	1.6e-25	6.544e-23
MF	GO:0016773	﻿phosphotransferase activity, alcohol group as acceptor	2197	310	176.81	1.5e-24	3.0675e-22
MF	GO:0016301	kinase activity	2181	307	175.52	3.9e-24	5.317e-22
MF	GO:0016772	﻿transferase activity, transferring phosphorus-containing groups	2494	328	200.71	7.1e-21	7.25975e-19
MF	GO:0032559	adenyl ribonucleotide binding	3573	420	287.55	9.0e-18	7.362e-16
MF	GO:0030554	adenyl nucleotide binding	3634	425	292.46	1.3e-17	8.86167e-16
MF	GO:0140096	catalytic activity, acting on a protein	3136	377	252.38	2.4e-17	1.40229e-15
MF	GO:0000166	nucleotide binding	4469	490	359.66	3.7e-15	1.39742e-13
MF	GO:1901265	nucleoside phosphate binding	4469	490	359.66	3.7e-15	1.39742e-13
MF	GO:0097367	carbohydrate derivative binding	4017	449	323.28	3.8e-15	1.39742e-13
MF	GO:0043167	ion binding	6699	685	539.12	3.9e-15	1.39742e-13
MF	GO:0005524	ATP binding	3314	384	266.71	4.1e-15	1.39742e-13
MF	GO:0032553	ribonucleotide binding	3999	447	321.83	4.5e-15	1.41577e-13
MF	GO:0008144	drug binding	3439	394	276.77	9.2e-15	2.68771e-13
MF	GO:0036094	small molecule binding	4645	502	373.82	2.0e-14	5.45333e-13
MF	GO:0032555	purine ribonucleotide binding	3957	438	318.45	5.0e-14	1.27813e-12
MF	GO:0017076	purine nucleotide binding	4027	444	324.09	5.8e-14	1.39541e-12
MF	GO:0043168	anion binding	4484	482	360.87	2.3e-13	5.22611e-12
MF	GO:0005488	binding	13903	1249	1118.89	6.6e-13	1.42074e-11
MF	GO:0016740	transferase activity	4363	467	351.13	1.4e-12	2.863e-11
MF	GO:0035639	purine ribonucleoside triphosphate bindi...	3699	403	297.69	8.3e-12	1.61652e-10
MF	GO:1901363	heterocyclic compound binding	7595	736	611.23	4.3e-11	7.99409e-10
MF	GO:0097159	organic cyclic compound binding	7597	736	611.39	4.6e-11	8.18e-10
MF	GO:0004312	fatty acid synthase activity	21	8	1.69	0.00014	0.00220231
MF	GO:0004315	3-oxoacyl-[acyl-carrier-protein] synthas...	21	8	1.69	0.00014	0.00220231
MF	GO:0043565	sequence-specific DNA binding	649	79	52.23	0.00014	0.00220231
MF	GO:0005515	protein binding	5081	471	408.91	0.00016	0.0024237
MF	GO:0004674	protein serine/threonine kinase activity	34	10	2.74	0.00024	0.00350571
MF	GO:0043531	ADP binding	255	37	20.52	0.00034	0.00479517
MF	GO:0016759	cellulose synthase activity	53	12	4.27	0.00085	0.0109468
MF	GO:0016760	cellulose synthase (UDP-forming) activit...	53	12	4.27	0.00085	0.0109468
MF	GO:0000155	phosphorelay sensor kinase activity	33	9	2.66	0.00091	0.0109468
MF	GO:0004673	protein histidine kinase activity	33	9	2.66	0.00091	0.0109468
MF	GO:0016775	phosphotransferase activity, nitrogenous...	33	9	2.66	0.00091	0.0109468
MF	GO:0004806	triglyceride lipase activity	78	15	6.28	0.00125	0.0146071
MF	GO:0016298	lipase activity	92	16	7.4	0.00260	0.0295389
MF	GO:0010181	FMN binding	42	9	3.38	0.00543	0.0600235
MF	GO:0035251	UDP-glucosyltransferase activity	75	13	6.04	0.00649	0.0698529
MF	GO:0035091	phosphatidylinositol binding	17	5	1.37	0.00914	0.0958528
